# Supplementary material for: Combined QTL and Genome Scan Analyses With the Help of 2b-RAD Identify Growth-Associated Genetic Markers in a New Fast-Growing Carp Strain
Source: Front Genet. 2018 Dec 7;9:592. doi: 10.3389/fgene.2018.00592 (PMC6293859; doi:10.3389/fgene.2018.00592)
Supplement: Supplementary file 1 [file Table_1.xls]

## Sheet: Sheet1
Supplementary Table 1: Tagging number, sequence depth and mapping ratio by 2b-RAD sequence with a BsaXI Restriction Enzyme site.
Sample	Enzyme	Tag number	Depth	Mapping rate
4143	15564393	190395	38.2279	0.467631
4437	14647378	175845	38.9814	0.46798
4339	14887881	201468	34.6485	0.468875
4395	20020774	195696	48.0723	0.46989
4381	14222212	187311	35.7054	0.470251
4505	16765336	190000	41.5906	0.471343
4501	18906595	195983	45.4815	0.471454
227	12969865	170111	36.1431	0.474049
4375	16726373	191213	41.5989	0.475552
4518	19571517	199866	46.5731	0.475608
4225	17126558	203613	40.1035	0.47678
119	19807566	208686	45.2821	0.477078
4436	15563271	199584	37.2079	0.477155
243	19672520	208790	45.0662	0.4783
4424	16850797	179017	45.0806	0.47892
4282	17143844	200198	41.0128	0.478929
127	15456533	191760	38.6109	0.479022
4389	14675726	199642	35.2327	0.47929
4363	16373663	206161	38.0707	0.479349
4420	17625277	177807	47.5465	0.479658
158	16405615	212984	36.968	0.479933
4299	20904750	209633	47.8734	0.480075
4224	17279232	205065	40.4619	0.48019
4291	18088765	206246	42.1643	0.480753
4514	21549011	201381	51.4437	0.480754
4095	21908349	220959	47.6928	0.481011
234	10534146	217215	23.3382	0.481236
248	10489324	226151	22.3418	0.481692
4397	22618716	222494	49.0427	0.482419
236	20770708	238133	42.092	0.482578
4413	20089266	197053	49.2136	0.48273
230	18019405	236539	36.806	0.483149
4323	15399425	201327	36.9678	0.483305
4338	14814284	200858	35.6523	0.483389
4296	20868195	210591	47.9213	0.483597
4394	19946278	210796	45.7646	0.483649
4434	20062865	225156	43.1012	0.483704
151	19236844	205534	45.2785	0.483774
4263	17816083	200538	42.9818	0.483804
4142	15746039	202257	37.6867	0.484084
4289	17976975	206394	42.1671	0.484121
4318	15648516	199404	38.011	0.484361
4179	20096399	222332	43.7959	0.484526
4513	21669879	210034	49.9965	0.484588
4222	21894703	239008	44.4032	0.484717
4162	17261001	220918	37.8745	0.484744
228	21260265	234621	43.9551	0.485073
4374	16896122	203282	40.3234	0.485142
4158	18225783	215930	40.9509	0.485166
4401	15902580	214534	35.975	0.485321
4079	26699535	238563	54.3302	0.485446
4233	25349899	240283	51.218	0.485478
4281	17077266	200439	41.3647	0.485505
120	20000138	233441	41.6111	0.485683
138	17474997	207092	41.008	0.485977
4272	17221395	202730	41.295	0.486124
112	19223028	208185	44.8927	0.486187
4183	17382997	218050	38.7618	0.486223
245	10543735	226526	22.6504	0.486631
4376	18184842	235422	37.5947	0.486703
110	16502099	216827	37.0437	0.486731
4508	15491861	203550	37.0504	0.486812
4344	19371201	208136	45.3083	0.48682
4200	20381578	219524	45.2146	0.486993
4163	17288864	214720	39.2138	0.487018
4265	17793868	202819	42.7427	0.487192
255	12975619	190638	33.1729	0.487377
4390	14557242	184266	38.5075	0.487428
4150	16076844	215030	36.4439	0.487442
4165	24584168	238701	50.2047	0.487465
4433	20040402	225723	43.2935	0.487632
4182	17412004	221062	38.4117	0.487674
4201	25968913	240101	52.7485	0.487697
4286	17879482	231878	37.6174	0.487857
4192	22186397	221692	48.83	0.487922
4102	27502863	227333	59.0374	0.487991
4245	15546475	204550	37.0925	0.488038
4511	15467817	219522	34.3962	0.488156
4114	26734249	228485	57.1239	0.488211
4138	17437641	216059	39.4184	0.488408
213	20393996	210518	47.3192	0.488455
4243	15785070	199443	38.6627	0.4885
148	21452824	223500	46.9064	0.488681
4517	19765223	211927	45.5766	0.488682
269	16875838	193658	42.5854	0.488687
124	19807574	201419	48.0588	0.4887
4149	16135510	215707	36.5733	0.488928
4070	25406030	239535	51.8706	0.489051
4155	23678792	238252	48.6128	0.489134
4078	26627017	236453	55.087	0.489183
4184	28973793	241543	58.6923	0.489294
101	18420653	214387	42.0442	0.489328
4139	20665368	237411	42.5934	0.489328
4362	16491518	203174	39.7304	0.489475
4232	20002449	222400	44.031	0.489565
4196	26593131	241167	53.9841	0.48957
219	21271619	239883	43.4362	0.489836
164	25234274	239197	51.6822	0.489898
262	13063240	231718	27.6195	0.48992
4370	17041431	205462	40.6404	0.489985
4180	21985718	238006	45.2669	0.490036
145	20258445	210166	47.2374	0.490052
4144	22196310	237623	45.7842	0.490143
231	18118891	234589	37.8573	0.490146
4366	20838085	236410	43.2111	0.490234
4293	20710474	234148	43.363	0.490252
4157	18408831	219943	41.0349	0.490272
4255	19801263	205883	47.1615	0.49036
4283	19144334	232377	40.4016	0.490402
4504	16457894	207664	38.8715	0.490477
4159	23076929	240246	47.129	0.490644
4320	18676548	220236	41.6097	0.490666
4132	21635224	238609	44.5006	0.490785
4268	17047836	202616	41.3017	0.490876
4223	17250302	234224	36.1585	0.490959
4325	21913992	238068	45.2121	0.491172
4379	14289154	200286	35.0445	0.491206
4364	22762894	235063	47.572	0.491256
122	18727563	223108	41.2434	0.491347
4127	23056501	224288	50.5122	0.49137
4137	17509698	217530	39.5535	0.49139
4115	26734968	227330	57.8059	0.491529
4199	20565758	222002	45.5368	0.491558
4088	21573315	234395	45.247	0.49161
215	25404344	236273	52.8623	0.491646
4515	24419150	238893	50.2587	0.491682
232	25289553	238399	52.1774	0.491865
4432	30810481	240845	62.9288	0.491914
132	19586193	211465	45.562	0.491916
4410	19937856	210897	46.5186	0.49206
4156	18279078	219932	40.9046	0.49216
4321	19073726	233160	40.2653	0.492209
4423	16942720	206373	40.4109	0.49223
240	18240583	235925	38.058	0.492245
259	22253509	225545	48.5691	0.49226
4343	19455965	234052	40.9205	0.492267
4275	17004919	229788	36.436	0.492361
4333	19062520	224954	41.7321	0.492474
4089	21371755	240034	43.8522	0.49252
4176	20355273	225044	44.5614	0.492663
4099	25244548	226961	54.809	0.49276
4266	17055726	229953	36.5539	0.492836
4084	21583916	238531	44.6387	0.493317
4403	15793372	213485	36.4975	0.49335
4104	27586530	228164	59.6535	0.493385
4257	17690443	229563	38.0228	0.493409
4247	19657675	231280	41.9566	0.493635
4080	21276877	236052	44.4961	0.493653
233	26164304	227138	56.8672	0.493677
4502	21403206	237007	44.5836	0.493694
4506	19720082	236229	41.2222	0.493805
4226	20041667	223824	44.2167	0.493809
254	21550368	233881	45.5085	0.493893
4358	21147832	237077	44.0602	0.493935
160	31551883	240142	64.898	0.49394
4131	23042061	224016	50.8069	0.493948
147	19323888	234849	40.6522	0.494059
4125	24561361	226394	53.6076	0.494127
279	18954267	208028	45.035	0.494271
4335	20587560	238709	42.6337	0.49433
4411	19938304	232722	42.3601	0.494431
4107	25989306	239275	53.7148	0.494534
129	26158202	229074	56.4885	0.494684
4439	24371621	239235	50.3996	0.494729
4236	31375252	239929	64.7117	0.494855
222	18039873	232293	38.4345	0.494907
4234	19499231	238292	40.4998	0.494932
4435	15555660	233793	32.9332	0.494968
4327	19209242	234356	40.5734	0.495002
4147	18283785	231034	39.1792	0.495069
4427	25370345	238979	52.57	0.495189
103	20891868	237147	43.6398	0.495362
4392	25359941	239406	52.4855	0.49548
4097	25215468	227644	54.8876	0.495522
139	21297893	239810	44.0286	0.495753
4077	26652745	241073	54.8225	0.495868
4111	26684750	239572	55.2423	0.495958
4241	21353553	226226	46.8187	0.496012
146	17698163	203104	43.2613	0.496467
4090	21450589	239874	44.3964	0.496469
4404	25454238	238584	52.9765	0.496552
126	18887850	235207	39.8818	0.49664
4267	17165768	232480	36.6715	0.49665
4100	27231518	239789	56.4019	0.496651
4124	24462565	227013	53.5287	0.496747
4419	17466059	214188	40.5148	0.496837
4288	18005126	233885	38.2563	0.496945
4329	17421977	235905	36.7255	0.497288
4512	21641073	235285	45.743	0.497325
4094	21496237	227237	47.048	0.497345
155	19833001	236332	41.7448	0.497435
4378	14352269	226899	31.4686	0.497496
169	22953495	238416	47.907	0.497606
4146	16057892	233191	34.2661	0.497609
4239	21094766	234818	44.7057	0.497645
4276	17139673	232682	36.6586	0.497664
4442	18772256	234096	39.9117	0.497711
4083	21328323	237985	44.609	0.497755
4240	21491532	235737	45.3861	0.497832
156	19268118	220627	43.4863	0.497934
4387	22683427	228038	49.5315	0.497943
4341	18246721	238369	38.1187	0.49797
4072	26628382	238939	55.505	0.498052
4140	16432575	232961	35.1439	0.498227
235	25339767	238539	52.945	0.498405
4295	20842063	235901	44.0537	0.498622
4261	17872425	233073	38.2443	0.498741
125	17482862	233325	37.3713	0.498755
4507	15521199	229685	33.7045	0.498764
4203	20363652	237195	42.8216	0.498784
4237	15727861	231529	33.9069	0.499142
4185	22219481	237819	46.6611	0.499421
4181	17424485	234572	37.1037	0.499498
4284	19107077	235892	40.4704	0.499639
4285	18711998	233301	40.0878	0.499815
4117	24423025	238000	51.3113	0.500023
4133	17504168	234588	37.3177	0.500126
4421	21329515	239818	44.483	0.500144
4380	22557067	237994	47.4199	0.500316
4372	16790631	231436	36.3089	0.500469
4336	14882703	233687	31.8863	0.500676
203	18454963	233496	39.5745	0.500705
4368	17086317	229132	37.3385	0.50072
250	18642246	233128	40.0404	0.50072
4193	20106799	233300	43.167	0.500869
4093	21810016	237450	46.0079	0.500897
143	15761178	229225	34.4721	0.50135
4359	16387814	236053	34.8171	0.501512
161	15768521	231376	34.1819	0.501561
224	14711525	229123	32.226	0.5019
4160	17183634	235214	36.6688	0.501932
4317	15480105	235066	33.0719	0.502198
4516	19726581	234271	42.3436	0.502869
4429	12818337	228482	28.2718	0.503934
4101	27504159	239325	57.9374	0.504137
4198	20410168	237242	43.385	0.504295
116	20318481	238016	43.0517	0.504318
4110	26082221	239593	54.9025	0.504338
238	17612777	234614	37.8886	0.504701
268	23105677	238925	48.81	0.504722
4118	24546694	238270	52.1253	0.50597
113	25326057	237922	53.865	0.506027
4112	26738695	239421	56.5202	0.506087
162	18269158	235278	39.3012	0.506137
4412	19997841	234666	43.1562	0.50642
4503	16109402	233500	34.97	0.506878
4422	16980572	234893	36.645	0.506912
4393	19873020	234678	42.945	0.507133
4409	20198909	233902	43.898	0.508336
150	19828819	234093	43.2902	0.511071
