# Supplementary material for: Combined QTL and Genome Scan Analyses With the Help of 2b-RAD Identify Growth-Associated Genetic Markers in a New Fast-Growing Carp Strain
Source: Front Genet. 2018 Dec 7;9:592. doi: 10.3389/fgene.2018.00592 (PMC6293859; doi:10.3389/fgene.2018.00592)
Supplement: Supplementary file 2 [file Table_2.xls]

## Sheet: table.S2
Supplementary Table 2: Common carp chromosome names with related gene bank identity number.
ID	NCBI_ID	Count	Gene_num2	Contig
0	NC_031697.1	473	LN590701.1	LG1
1	NC_031698.1	624	LN590712.1	LG2
2	NC_031699.1	678	LN590693.1	LG3
3	NC_031700.1	354	LN590680.1	LG4
4	NC_031701.1	713	LN590709.1	LG5
5	NC_031702.1	726	LN590703.1	LG6
6	NC_031703.1	496	LN590677.1	LG7
7	NC_031704.1	759	LN590691.1	LG8
8	NC_031705.1	882	LN590718.1	LG9
9	NC_031706.1	797	LN590700.1	LG10
10	NC_031707.1	677	LN590705.1	LG11
11	NC_031708.1	453	LN590717.1	LG12
12	NC_031709.1	905	LN590687.1	LG13
13	NC_031710.1	607	LN590704.1	LG14
14	NC_031711.1	293	LN590697.1	LG15
15	NC_031712.1	730	LN590685.1	LG16
16	NC_031713.1	571	LN590698.1	LG17
17	NC_031714.1	814	LN590684.1	LG18
18	NC_031715.1	227	LN590720.1	LG19
19	NC_031716.1	621	LN590713.1	LG20
20	NC_031717.1	525	LN590682.1	LG21
21	NC_031718.1	291	LN590699.1	LG22
22	NC_031719.1	701	LN590695.1	LG23
23	NC_031720.1	438	LN590679.1	LG24
24	NC_031721.1	298	LN590719.1	LG25
25	NC_031722.1	565	LN590710.1	LG26
26	NC_031723.1	602	LN590714.1	LG27
27	NC_031724.1	796	LN590678.1	LG28
28	NC_031725.1	625	LN590689.1	LG29
29	NC_031726.1	624	LN590707.1	LG30
30	NC_031727.1	951	LN590690.1	LG31
31	NC_031728.1	936	LN590696.1	LG32
32	NC_031729.1	804	LN590692.1	LG33
33	NC_031730.1	624	LN590676.1	LG34
34	NC_031731.1	1017	LN590686.1	LG35
35	NC_031732.1	799	LN590706.1	LG36
36	NC_031733.1	424	LN590672.1	LG37
37	NC_031734.1	1043	LN590683.1	LG38
38	NC_031735.1	617	LN590708.1	LG39
39	NC_031736.1	901	LN590711.1	LG40
40	NC_031737.1	596	LN590716.1	LG41
41	NC_031738.1	515	LN590674.1	LG42
42	NC_031739.1	504	LN590694.1	LG43
43	NC_031740.1	471	LN590675.1	LG44
44	NC_031741.1	565	LN590673.1	LG45
45	NC_031742.1	279	LN590715.1	LG46
46	NC_031743.1	569	LN590681.1	LG47
47	NC_031744.1	802	LN590688.1	LG48
48	NC_031745.1	350	LN590671.1	LG49
49	NC_031746.1	305	LN590702.1	LG50
50	NW_017537761.1	4	LN590721.1	Scaffold000000005
51	NW_017537762.1	28	LN590722.1	Scaffold000000022
52	NW_017537763.1	2	LN590723.1	Scaffold000000030
53	NW_017537764.1	22	LN590724.1	Scaffold000000031
54	NW_017537765.1	4	LN590725.1	Scaffold000000032
55	NW_017537766.1	6	LN590726.1	Scaffold000000035
56	NW_017537767.1	24	LN590727.1	Scaffold000000042
57	NW_017537768.1	1	LN590728.1	Scaffold000000044
58	NW_017537769.1	2	LN590729.1	Scaffold000000046
59	NW_017537770.1	37	LN590730.1	Scaffold000000049
60	NW_017537771.1	26	LN590731.1	Scaffold000000050
61	NW_017537772.1	41	LN590732.1	Scaffold000000051
62	NW_017537773.1	13	LN590733.1	Scaffold000000053
63	NW_017537774.1	4	LN590734.1	Scaffold000000056
64	NW_017537775.1	28	LN590735.1	Scaffold000000057
65	NW_017537776.1	6	LN590736.1	Scaffold000000069
66	NW_017537777.1	8	LN590737.1	Scaffold000000070
67	NW_017537778.1	18	LN590738.1	Scaffold000000072
68	NW_017537779.1	4	LN590739.1	Scaffold000000076
69	NW_017537780.1	10	LN590740.1	Scaffold000000077
70	NW_017537781.1	26	LN590741.1	Scaffold000000079
71	NW_017537782.1	5	LN590742.1	Scaffold000000080
72	NW_017537783.1	28	LN590743.1	Scaffold000000086
73	NW_017537784.1	26	LN590744.1	Scaffold000000090
74	NW_017537785.1	13	LN590745.1	Scaffold000000094
75	NW_017537786.1	30	LN590746.1	Scaffold000000099
76	NW_017537787.1	5	LN590747.1	Scaffold000000100
77	NW_017537788.1	48	LN590748.1	Scaffold000000102
78	NW_017537789.1	18	LN590749.1	Scaffold000000109
79	NW_017537790.1	43	LN590750.1	Scaffold000000116
80	NW_017537791.1	40	LN590751.1	Scaffold000000119
81	NW_017537792.1	1	LN590752.1	Scaffold000000121
82	NW_017537793.1	37	LN590753.1	Scaffold000000131
83	NW_017537794.1	22	LN590754.1	Scaffold000000135
84	NW_017537795.1	39	LN590755.1	Scaffold000000138
85	NW_017537796.1	13	LN590756.1	Scaffold000000140
86	NW_017537797.1	27	LN590757.1	Scaffold000000142
87	NW_017537798.1	6	LN590758.1	Scaffold000000148
88	NW_017537799.1	6	LN590759.1	Scaffold000000152
89	NW_017537800.1	24	LN590760.1	Scaffold000000153
90	NW_017537801.1	30	LN590761.1	Scaffold000000161
91	NW_017537802.1	9	LN590762.1	Scaffold000000164
92	NW_017537803.1	14	LN590763.1	Scaffold000000169
93	NW_017537804.1	4	LN590764.1	Scaffold000000178
94	NW_017537805.1	3	LN590765.1	Scaffold000000180
95	NW_017537806.1	12	LN590766.1	Scaffold000000185
96	NW_017537807.1	24	LN590767.1	Scaffold000000187
97	NW_017537808.1	2	LN590768.1	Scaffold000000188
98	NW_017537809.1	21	LN590769.1	Scaffold000000192
99	NW_017537810.1	5	LN590770.1	Scaffold000000193
100	NW_017537812.1	29	LN590772.1	Scaffold000000198
101	NW_017537813.1	29	LN590773.1	Scaffold000000208
102	NW_017537814.1	31	LN590774.1	Scaffold000000211
103	NW_017537815.1	9	LN590775.1	Scaffold000000213
104	NW_017537816.1	13	LN590776.1	Scaffold000000216
105	NW_017537817.1	14	LN590777.1	Scaffold000000217
106	NW_017537818.1	66	LN590778.1	Scaffold000000219
107	NW_017537819.1	6	LN590779.1	Scaffold000000222
108	NW_017537820.1	36	LN590780.1	Scaffold000000224
109	NW_017537821.1	7	LN590781.1	Scaffold000000234
110	NW_017537822.1	35	LN590782.1	Scaffold000000235
111	NW_017537823.1	14	LN590783.1	Scaffold000000237
112	NW_017537824.1	8	LN590784.1	Scaffold000000240
113	NW_017537825.1	35	LN590785.1	Scaffold000000243
114	NW_017537826.1	33	LN590786.1	Scaffold000000247
115	NW_017537828.1	13	LN590788.1	Scaffold000000253
116	NW_017537829.1	8	LN590789.1	Scaffold000000254
117	NW_017537830.1	1	LN590790.1	Scaffold000000260
118	NW_017537831.1	108	LN590791.1	Scaffold000000268
119	NW_017537832.1	3	LN590792.1	Scaffold000000272
120	NW_017537833.1	7	LN590793.1	Scaffold000000277
121	NW_017537834.1	16	LN590794.1	Scaffold000000286
122	NW_017537835.1	7	LN590795.1	Scaffold000000301
123	NW_017537836.1	5	LN590796.1	Scaffold000000303
124	NW_017537837.1	8	LN590797.1	Scaffold000000309
125	NW_017537838.1	4	LN590798.1	Scaffold000000312
126	NW_017537839.1	3	LN590799.1	Scaffold000000314
127	NW_017537840.1	30	LN590800.1	Scaffold000000316
128	NW_017537841.1	26	LN590801.1	Scaffold000000324
129	NW_017537842.1	42	LN590802.1	Scaffold000000325
130	NW_017537843.1	20	LN590803.1	Scaffold000000326
131	NW_017537844.1	35	LN590804.1	Scaffold000000334
132	NW_017537845.1	19	LN590805.1	Scaffold000000336
133	NW_017537846.1	49	LN590806.1	Scaffold000000341
134	NW_017537847.1	11	LN590807.1	Scaffold000000342
135	NW_017537848.1	31	LN590808.1	Scaffold000000348
136	NW_017537849.1	25	LN590809.1	Scaffold000000350
137	NW_017537850.1	7	LN590810.1	Scaffold000000352
138	NW_017537851.1	11	LN590811.1	Scaffold000000354
139	NW_017537852.1	2	LN590812.1	Scaffold000000360
140	NW_017537853.1	17	LN590813.1	Scaffold000000365
141	NW_017537854.1	25	LN590814.1	Scaffold000000366
142	NW_017537855.1	12	LN590815.1	Scaffold000000367
143	NW_017537856.1	20	LN590816.1	Scaffold000000369
144	NW_017537858.1	5	LN590818.1	Scaffold000000372
145	NW_017537859.1	13	LN590819.1	Scaffold000000375
146	NW_017537860.1	7	LN590820.1	Scaffold000000376
147	NW_017537861.1	69	LN590821.1	Scaffold000000378
148	NW_017537862.1	27	LN590822.1	Scaffold000000379
149	NW_017537863.1	3	LN590823.1	Scaffold000000382
150	NW_017537864.1	3	LN590824.1	Scaffold000000386
151	NW_017537865.1	2	LN590825.1	Scaffold000000387
152	NW_017537866.1	5	LN590826.1	Scaffold000000393
153	NW_017537867.1	22	LN590827.1	Scaffold000000394
154	NW_017537868.1	7	LN590828.1	Scaffold000000397
155	NW_017537869.1	22	LN590829.1	Scaffold000000398
156	NW_017537870.1	40	LN590830.1	Scaffold000000401
157	NW_017537871.1	8	LN590831.1	Scaffold000000414
158	NW_017537872.1	28	LN590832.1	Scaffold000000416
159	NW_017537873.1	18	LN590833.1	Scaffold000000420
160	NW_017537874.1	10	LN590834.1	Scaffold000000421
161	NW_017537875.1	2	LN590835.1	Scaffold000000422
162	NW_017537876.1	1	LN590836.1	Scaffold000000424
163	NW_017537877.1	33	LN590837.1	Scaffold000000441
164	NW_017537879.1	7	LN590839.1	Scaffold000000452
165	NW_017537880.1	12	LN590840.1	Scaffold000000454
166	NW_017537881.1	19	LN590841.1	Scaffold000000458
167	NW_017537882.1	28	LN590842.1	Scaffold000000466
168	NW_017537883.1	2	LN590843.1	Scaffold000000469
169	NW_017537884.1	22	LN590844.1	Scaffold000000470
170	NW_017537885.1	31	LN590845.1	Scaffold000000479
171	NW_017537886.1	24	LN590846.1	Scaffold000000481
172	NW_017537887.1	5	LN590847.1	Scaffold000000485
173	NW_017537888.1	15	LN590848.1	Scaffold000000489
174	NW_017537889.1	13	LN590849.1	Scaffold000000490
175	NW_017537890.1	11	LN590850.1	Scaffold000000492
176	NW_017537891.1	35	LN590851.1	Scaffold000000500
177	NW_017537892.1	3	LN590852.2	Scaffold000000501
178	NW_017537893.1	14	LN590853.1	Scaffold000000507
179	NW_017537894.1	5	LN590854.1	Scaffold000000511
180	NW_017537895.1	8	LN590855.1	Scaffold000000514
181	NW_017537896.1	4	LN590856.1	Scaffold000000519
182	NW_017537897.1	60	LN590857.1	Scaffold000000526
183	NW_017537898.1	23	LN590858.1	Scaffold000000528
184	NW_017537899.1	24	LN590859.1	Scaffold000000529
185	NW_017537900.1	20	LN590860.1	Scaffold000000542
186	NW_017537901.1	10	LN590861.1	Scaffold000000552
187	NW_017537902.1	79	LN590862.1	Scaffold000000554
188	NW_017537903.1	4	LN590863.1	Scaffold000000572
189	NW_017537904.1	1	LN590864.1	Scaffold000000574
190	NW_017537905.1	2	LN590865.1	Scaffold000000575
191	NW_017537906.1	10	LN590866.1	Scaffold000000580
192	NW_017537907.1	3	LN590867.1	Scaffold000000586
193	NW_017537908.1	55	LN590868.1	Scaffold000000588
194	NW_017537909.1	32	LN590869.1	Scaffold000000602
195	NW_017537910.1	5	LN590870.1	Scaffold000000606
196	NW_017537911.1	19	LN590871.1	Scaffold000000609
197	NW_017537912.1	31	LN590872.1	Scaffold000000611
198	NW_017537913.1	4	LN590873.1	Scaffold000000612
199	NW_017537914.1	8	LN590874.1	Scaffold000000613
200	NW_017537915.1	57	LN590875.1	Scaffold000000616
201	NW_017537917.1	12	LN590877.1	Scaffold000000618
202	NW_017537918.1	9	LN590878.1	Scaffold000000625
203	NW_017537919.1	31	LN590879.1	Scaffold000000626
204	NW_017537920.1	3	LN590880.1	Scaffold000000629
205	NW_017537921.1	33	LN590881.1	Scaffold000000633
206	NW_017537922.1	9	LN590882.1	Scaffold000000652
207	NW_017537923.1	39	LN590883.1	Scaffold000000661
208	NW_017537924.1	15	LN590884.1	Scaffold000000663
209	NW_017537925.1	4	LN590885.1	Scaffold000000667
210	NW_017537926.1	21	LN590886.1	Scaffold000000668
211	NW_017537927.1	11	LN590887.1	Scaffold000000675
212	NW_017537928.1	9	LN590888.1	Scaffold000000677
213	NW_017537929.1	11	LN590889.1	Scaffold000000678
214	NW_017537930.1	21	LN590890.2	Scaffold000000680
215	NW_017537931.1	14	LN590891.1	Scaffold000000683
216	NW_017537932.1	23	LN590892.1	Scaffold000000684
217	NW_017537933.1	14	LN590893.1	Scaffold000000693
218	NW_017537934.1	17	LN590894.1	Scaffold000000695
219	NW_017537935.1	14	LN590895.1	Scaffold000000697
220	NW_017537936.1	11	LN590896.1	Scaffold000000698
221	NW_017537937.1	2	LN590897.1	Scaffold000000699
222	NW_017537938.1	12	LN590898.1	Scaffold000000700
223	NW_017537940.1	52	LN590900.1	Scaffold000000712
224	NW_017537941.1	19	LN590901.1	Scaffold000000722
225	NW_017537942.1	18	LN590902.1	Scaffold000000734
226	NW_017537943.1	9	LN590903.1	Scaffold000000737
227	NW_017537944.1	5	LN590904.1	Scaffold000000743
228	NW_017537945.1	3	LN590905.1	Scaffold000000750
229	NW_017537946.1	5	LN590906.1	Scaffold000000751
230	NW_017537947.1	16	LN590907.1	Scaffold000000753
231	NW_017537948.1	21	LN590908.1	Scaffold000000761
232	NW_017537949.1	28	LN590909.1	Scaffold000000762
233	NW_017537950.1	14	LN590910.1	Scaffold000000768
234	NW_017537951.1	6	LN590911.1	Scaffold000000769
235	NW_017537952.1	19	LN590912.1	Scaffold000000770
236	NW_017537953.1	80	LN590913.1	Scaffold000000774
237	NW_017537954.1	2	LN590914.1	Scaffold000000777
238	NW_017537955.1	22	LN590915.1	Scaffold000000780
239	NW_017537956.1	47	LN590916.1	Scaffold000000786
240	NW_017537957.1	14	LN590917.1	Scaffold000000787
241	NW_017537958.1	18	LN590918.1	Scaffold000000791
242	NW_017537959.1	2	LN590919.1	Scaffold000000793
243	NW_017537961.1	13	LN590921.1	Scaffold000000801
244	NW_017537962.1	18	LN590922.1	Scaffold000000803
245	NW_017537963.1	8	LN590923.1	Scaffold000000804
246	NW_017537964.1	37	LN590924.1	Scaffold000000808
247	NW_017537965.1	24	LN590925.1	Scaffold000000811
248	NW_017537966.1	38	LN590926.1	Scaffold000000820
249	NW_017537967.1	2	LN590927.1	Scaffold000000822
250	NW_017537968.1	5	LN590928.1	Scaffold000000831
251	NW_017537969.1	8	LN590929.1	Scaffold000000832
252	NW_017537970.1	27	LN590930.1	Scaffold000000834
253	NW_017537971.1	7	LN590931.1	Scaffold000000835
254	NW_017537972.1	12	LN590932.1	Scaffold000000836
255	NW_017537973.1	6	LN590933.1	Scaffold000000837
256	NW_017537974.1	44	LN590934.1	Scaffold000000840
257	NW_017537975.1	32	LN590935.1	Scaffold000000841
258	NW_017537977.1	28	LN590937.1	Scaffold000000849
259	NW_017537978.1	17	LN590938.1	Scaffold000000854
260	NW_017537979.1	18	LN590939.1	Scaffold000000860
261	NW_017537980.1	27	LN590940.1	Scaffold000000862
262	NW_017537981.1	5	LN590941.1	Scaffold000000863
263	NW_017537982.1	42	LN590942.1	Scaffold000000867
264	NW_017537983.1	23	LN590943.1	Scaffold000000871
265	NW_017537984.1	16	LN590944.1	Scaffold000000886
266	NW_017537985.1	16	LN590945.1	Scaffold000000887
267	NW_017537986.1	7	LN590946.1	Scaffold000000888
268	NW_017537988.1	3	LN590948.1	Scaffold000000900
269	NW_017537989.1	49	LN590949.1	Scaffold000000901
270	NW_017537990.1	46	LN590950.1	Scaffold000000902
271	NW_017537991.1	1	LN590951.1	Scaffold000000903
272	NW_017537992.1	3	LN590952.1	Scaffold000000911
273	NW_017537993.1	45	LN590953.1	Scaffold000000913
274	NW_017537994.1	13	LN590954.1	Scaffold000000917
275	NW_017537995.1	9	LN590955.1	Scaffold000000927
276	NW_017537996.1	1	LN590956.1	Scaffold000000942
277	NW_017537997.1	18	LN590957.1	Scaffold000000943
278	NW_017537998.1	25	LN590958.1	Scaffold000000944
279	NW_017537999.1	1	LN590959.1	Scaffold000000945
280	NW_017538000.1	7	LN590960.1	Scaffold000000947
281	NW_017538001.1	9	LN590961.1	Scaffold000000951
282	NW_017538002.1	10	LN590962.1	Scaffold000000952
283	NW_017538003.1	39	LN590963.1	Scaffold000000954
284	NW_017538004.1	17	LN590964.1	Scaffold000000958
285	NW_017538005.1	8	LN590965.1	Scaffold000000967
286	NW_017538006.1	6	LN590966.1	Scaffold000000973
287	NW_017538007.1	2	LN590967.1	Scaffold000000975
288	NW_017538008.1	39	LN590968.1	Scaffold000000978
289	NW_017538009.1	6	LN590969.1	Scaffold000000980
290	NW_017538010.1	22	LN590970.1	Scaffold000000982
291	NW_017538011.1	7	LN590971.1	Scaffold000000985
292	NW_017538012.1	44	LN590972.1	Scaffold000000987
293	NW_017538013.1	13	LN590973.1	Scaffold000000988
294	NW_017538014.1	24	LN590974.1	Scaffold000000992
295	NW_017538015.1	61	LN590975.1	Scaffold000001008
296	NW_017538016.1	56	LN590976.1	Scaffold000001010
297	NW_017538017.1	1	LN590977.1	Scaffold000001014
298	NW_017538018.1	40	LN590978.1	Scaffold000001016
299	NW_017538019.1	26	LN590979.1	Scaffold000001018
300	NW_017538020.1	2	LN590980.1	Scaffold000001024
301	NW_017538021.1	60	LN590981.1	Scaffold000001032
302	NW_017538022.1	28	LN590982.1	Scaffold000001033
303	NW_017538023.1	28	LN590983.1	Scaffold000001035
304	NW_017538024.1	3	LN590984.1	Scaffold000001036
305	NW_017538025.1	11	LN590985.1	Scaffold000001037
306	NW_017538026.1	13	LN590986.1	Scaffold000001039
307	NW_017538027.1	31	LN590987.1	Scaffold000001040
308	NW_017538028.1	2	LN590988.1	Scaffold000001048
309	NW_017538029.1	20	LN590989.1	Scaffold000001051
310	NW_017538030.1	2	LN590990.1	Scaffold000001061
311	NW_017538031.1	11	LN590991.1	Scaffold000001062
312	NW_017538032.1	9	LN590992.1	Scaffold000001063
313	NW_017538033.1	20	LN590993.1	Scaffold000001070
314	NW_017538034.1	4	LN590994.1	Scaffold000001076
315	NW_017538035.1	40	LN590995.1	Scaffold000001078
316	NW_017538036.1	18	LN590996.1	Scaffold000001079
317	NW_017538037.1	6	LN590997.1	Scaffold000001082
318	NW_017538038.1	24	LN590998.1	Scaffold000001083
319	NW_017538040.1	38	LN591000.1	Scaffold000001094
320	NW_017538041.1	31	LN591001.1	Scaffold000001097
321	NW_017538042.1	9	LN591002.1	Scaffold000001099
322	NW_017538043.1	22	LN591003.1	Scaffold000001102
323	NW_017538044.1	29	LN591004.1	Scaffold000001103
324	NW_017538045.1	4	LN591005.1	Scaffold000001111
325	NW_017538046.1	51	LN591006.1	Scaffold000001124
326	NW_017538047.1	23	LN591007.1	Scaffold000001126
327	NW_017538048.1	21	LN591008.1	Scaffold000001130
328	NW_017538049.1	9	LN591009.1	Scaffold000001133
329	NW_017538050.1	6	LN591010.1	Scaffold000001135
330	NW_017538051.1	57	LN591011.1	Scaffold000001138
331	NW_017538052.1	22	LN591012.1	Scaffold000001139
332	NW_017538054.1	12	LN591014.1	Scaffold000001141
333	NW_017538055.1	21	LN591015.1	Scaffold000001144
334	NW_017538056.1	27	LN591016.1	Scaffold000001145
335	NW_017538057.1	9	LN591017.1	Scaffold000001151
336	NW_017538058.1	4	LN591018.1	Scaffold000001157
337	NW_017538059.1	21	LN591019.1	Scaffold000001162
338	NW_017538060.1	27	LN591020.1	Scaffold000001163
339	NW_017538061.1	45	LN591021.1	Scaffold000001169
340	NW_017538062.1	16	LN591022.1	Scaffold000001171
341	NW_017538063.1	1	LN591023.1	Scaffold000001173
342	NW_017538064.1	4	LN591024.1	Scaffold000001175
343	NW_017538065.1	5	LN591025.1	Scaffold000001176
344	NW_017538066.1	7	LN591026.1	Scaffold000001178
345	NW_017538067.1	87	LN591027.1	Scaffold000001179
346	NW_017538068.1	7	LN591028.1	Scaffold000001182
347	NW_017538069.1	2	LN591029.1	Scaffold000001186
348	NW_017538070.1	17	LN591030.1	Scaffold000001187
349	NW_017538071.1	34	LN591031.1	Scaffold000001191
350	NW_017538072.1	4	LN591032.1	Scaffold000001195
351	NW_017538073.1	8	LN591033.1	Scaffold000001200
352	NW_017538074.1	30	LN591034.1	Scaffold000001201
353	NW_017538075.1	15	LN591035.1	Scaffold000001206
354	NW_017538076.1	27	LN591036.1	Scaffold000001210
355	NW_017538077.1	16	LN591037.1	Scaffold000001213
356	NW_017538078.1	6	LN591038.1	Scaffold000001217
357	NW_017538079.1	10	LN591039.1	Scaffold000001219
358	NW_017538080.1	7	LN591040.1	Scaffold000001223
359	NW_017538081.1	19	LN591041.1	Scaffold000001225
360	NW_017538082.1	26	LN591042.1	Scaffold000001231
361	NW_017538083.1	4	LN591043.1	Scaffold000001232
362	NW_017538084.1	9	LN591044.1	Scaffold000001243
363	NW_017538085.1	3	LN591045.1	Scaffold000001245
364	NW_017538086.1	10	LN591046.1	Scaffold000001249
365	NW_017538087.1	2	LN591047.1	Scaffold000001272
366	NW_017538088.1	4	LN591048.1	Scaffold000001291
367	NW_017538089.1	14	LN591049.1	Scaffold000001295
368	NW_017538090.1	11	LN591050.1	Scaffold000001339
369	NW_017538091.1	17	LN591051.1	Scaffold000001346
370	NW_017538093.1	21	LN591053.1	Scaffold000001362
371	NW_017538094.1	19	LN591054.2	Scaffold000001383
372	NW_017538095.1	15	LN591055.1	Scaffold000001389
373	NW_017538096.1	10	LN591056.1	Scaffold000001451
374	NW_017538097.1	7	LN591057.1	Scaffold000001453
375	NW_017538098.1	10	LN591058.1	Scaffold000001482
376	NW_017538099.1	18	LN591059.1	Scaffold000001485
377	NW_017538100.1	3	LN591060.1	Scaffold000001488
378	NW_017538101.1	25	LN591061.1	Scaffold000001491
379	NW_017538102.1	38	LN591062.1	Scaffold000001502
380	NW_017538103.1	36	LN591063.1	Scaffold000001505
381	NW_017538104.1	3	LN591064.1	Scaffold000001547
382	NW_017538105.1	15	LN591065.1	Scaffold000001581
383	NW_017538106.1	11	LN591066.1	Scaffold000001584
384	NW_017538107.1	28	LN591067.1	Scaffold000001597
385	NW_017538108.1	10	LN591068.1	Scaffold000001606
386	NW_017538109.1	27	LN591069.1	Scaffold000001618
387	NW_017538110.1	52	LN591070.1	Scaffold000001622
388	NW_017538111.1	20	LN591071.1	Scaffold000001625
389	NW_017538112.1	4	LN591072.1	Scaffold000001640
390	NW_017538113.1	31	LN591073.1	Scaffold000001643
391	NW_017538114.1	20	LN591074.1	Scaffold000001663
392	NW_017538115.1	1	LN591075.1	Scaffold000001668
393	NW_017538116.1	6	LN591076.1	Scaffold000001675
394	NW_017538117.1	18	LN591077.1	Scaffold000001711
395	NW_017538118.1	12	LN591078.1	Scaffold000001715
396	NW_017538119.1	23	LN591079.1	Scaffold000001716
397	NW_017538120.1	5	LN591080.1	Scaffold000001731
398	NW_017538121.1	9	LN591081.1	Scaffold000001738
399	NW_017538122.1	28	LN591082.1	Scaffold000001776
400	NW_017538123.1	30	LN591083.1	Scaffold000001783
401	NW_017538124.1	13	LN591084.1	Scaffold000001788
402	NW_017538126.1	3	LN591086.1	Scaffold000001805
403	NW_017538127.1	2	LN591087.1	Scaffold000001812
404	NW_017538128.1	18	LN591088.1	Scaffold000001831
405	NW_017538129.1	15	LN591089.1	Scaffold000001835
406	NW_017538130.1	2	LN591090.1	Scaffold000001850
407	NW_017538131.1	15	LN591091.1	Scaffold000001862
408	NW_017538132.1	19	LN591092.1	Scaffold000001925
409	NW_017538133.1	30	LN591093.1	Scaffold000001928
410	NW_017538135.1	1	LN591095.1	Scaffold000002005
411	NW_017538136.1	17	LN591096.1	Scaffold000002015
412	NW_017538137.1	9	LN591097.1	Scaffold000002029
413	NW_017538138.1	8	LN591098.1	Scaffold000002076
414	NW_017538139.1	6	LN591099.1	Scaffold000002080
415	NW_017538140.1	6	LN591100.1	Scaffold000002086
416	NW_017538141.1	25	LN591101.1	Scaffold000002099
417	NW_017538142.1	3	LN591102.1	Scaffold000002105
418	NW_017538143.1	10	LN591103.1	Scaffold000002124
419	NW_017538144.1	35	LN591104.1	Scaffold000002131
420	NW_017538145.1	35	LN591105.1	Scaffold000002146
421	NW_017538146.1	13	LN591106.1	Scaffold000002200
422	NW_017538147.1	20	LN591107.1	Scaffold000002255
423	NW_017538148.1	8	LN591108.1	Scaffold000002261
424	NW_017538149.1	2	LN591109.1	Scaffold000002299
425	NW_017538150.1	1	LN591110.1	Scaffold000002301
426	NW_017538152.1	7	LN591112.1	Scaffold000002388
427	NW_017538153.1	12	LN591113.1	Scaffold000002677
428	NW_017538154.1	10	LN591114.1	Scaffold000002844
429	NW_017538155.1	21	LN591115.1	Scaffold000028810
430	NW_017538156.1	35	LN591116.1	Scaffold000028813
431	NW_017538157.1	19	LN591117.1	Scaffold000028814
432	NW_017538158.1	49	LN591118.1	Scaffold000028815
433	NW_017538159.1	11	LN591119.1	Scaffold000028816
434	NW_017538160.1	60	LN591120.1	Scaffold000028817
435	NW_017538161.1	38	LN591121.1	Scaffold000028818
436	NW_017538162.1	20	LN591122.1	Scaffold000028819
437	NW_017538163.1	18	LN591123.1	Scaffold000028821
438	NW_017538164.1	43	LN591124.1	Scaffold000028823
439	NW_017538165.1	47	LN591125.1	Scaffold000028824
440	NW_017538166.1	7	LN591126.1	Scaffold000028826
441	NW_017538167.1	5	LN591127.1	Scaffold000028827
442	NW_017538168.1	3	LN591128.1	Scaffold000028828
443	NW_017538169.1	20	LN591129.1	Scaffold000028829
444	NW_017538170.1	21	LN591130.1	Scaffold000028832
445	NW_017538171.1	56	LN591131.1	Scaffold000028834
446	NW_017538172.1	22	LN591132.1	Scaffold000028836
447	NW_017538173.1	8	LN591133.1	Scaffold000028837
448	NW_017538174.1	6	LN591134.1	Scaffold000028842
449	NW_017538175.1	26	LN591135.1	Scaffold000028844
450	NW_017538176.1	35	LN591136.1	Scaffold000028846
451	NW_017538177.1	48	LN591137.1	Scaffold000028849
452	NW_017538178.1	25	LN591138.1	Scaffold000028850
453	NW_017538179.1	19	LN591139.1	Scaffold000028851
454	NW_017538180.1	34	LN591140.1	Scaffold000028852
455	NW_017538181.1	14	LN591141.1	Scaffold000028853
456	NW_017538182.1	63	LN591142.1	Scaffold000028855
457	NW_017538183.1	9	LN591143.1	Scaffold000028856
458	NW_017538184.1	11	LN591144.1	Scaffold000028857
459	NW_017538185.1	4	LN591145.1	Scaffold000028859
460	NW_017538186.1	38	LN591146.1	Scaffold000028861
461	NW_017538187.1	43	LN591147.1	Scaffold000028866
462	NW_017538188.1	10	LN591148.1	Scaffold000028868
463	NW_017538190.1	5	LN591150.1	Scaffold000028870
464	NW_017538191.1	55	LN591151.1	Scaffold000028871
465	NW_017538192.1	12	LN591152.1	Scaffold000028872
466	NW_017538193.1	58	LN591153.1	Scaffold000028873
467	NW_017538194.1	24	LN591154.1	Scaffold000028875
468	NW_017538195.1	47	LN591155.1	Scaffold000028876
469	NW_017538196.1	6	LN591156.1	Scaffold000028877
470	NW_017538197.1	10	LN591157.1	Scaffold000028879
471	NW_017538198.1	10	LN591158.1	Scaffold000028880
472	NW_017538199.1	13	LN591159.1	Scaffold000028881
473	NW_017538200.1	49	LN591160.1	Scaffold000028883
474	NW_017538201.1	1	LN591161.1	Scaffold000028885
475	NW_017538202.1	8	LN591162.1	Scaffold000028887
476	NW_017538203.1	23	LN591163.2	Scaffold000028890
477	NW_017538204.1	5	LN591164.1	Scaffold000028891
478	NW_017538205.1	35	LN591165.1	Scaffold000028892
479	NW_017538206.1	24	LN591166.1	Scaffold000028894
480	NW_017538207.1	12	LN591167.1	Scaffold000028895
481	NW_017538208.1	40	LN591168.1	Scaffold000028897
482	NW_017538209.1	7	LN591169.1	Scaffold000028898
483	NW_017538210.1	20	LN591170.1	Scaffold000028900
484	NW_017538211.1	37	LN591171.1	Scaffold000028901
485	NW_017538212.1	12	LN591172.1	Scaffold000028902
486	NW_017538213.1	14	LN591173.1	Scaffold000028904
487	NW_017538214.1	57	LN591174.1	Scaffold000028905
488	NW_017538215.1	13	LN591175.1	Scaffold000028910
489	NW_017538216.1	20	LN591176.1	Scaffold000028911
490	NW_017538217.1	12	LN591177.1	Scaffold000028913
491	NW_017538218.1	24	LN591178.1	Scaffold000028916
492	NW_017538219.1	8	LN591179.1	Scaffold000028917
493	NW_017538220.1	70	LN591180.1	Scaffold000028918
494	NW_017538221.1	24	LN591181.1	Scaffold000028920
495	NW_017538222.1	30	LN591182.1	Scaffold000028921
496	NW_017538223.1	3	LN591183.1	Scaffold000028922
497	NW_017538224.1	57	LN591184.1	Scaffold000028923
498	NW_017538225.1	44	LN591185.1	Scaffold000028925
499	NW_017538226.1	35	LN591186.1	Scaffold000028926
500	NW_017538227.1	61	LN591187.1	Scaffold000028928
501	NW_017538228.1	36	LN591188.1	Scaffold000028931
502	NW_017538229.1	17	LN591189.1	Scaffold000028932
503	NW_017538230.1	49	LN591190.1	Scaffold000028935
504	NW_017538231.1	15	LN591191.1	Scaffold000028936
505	NW_017538232.1	14	LN591192.1	Scaffold000028937
506	NW_017538233.1	24	LN591193.1	Scaffold000028938
507	NW_017538234.1	14	LN591194.1	Scaffold000028940
508	NW_017538235.1	32	LN591195.1	Scaffold000028941
509	NW_017538236.1	24	LN591196.1	Scaffold000028944
510	NW_017538237.1	55	LN591197.1	Scaffold000028946
511	NW_017538238.1	9	LN591198.1	Scaffold000028948
512	NW_017538239.1	103	LN591199.1	Scaffold000028950
513	NW_017538240.1	9	LN591200.1	Scaffold000028952
514	NW_017538241.1	22	LN591201.1	Scaffold000028956
515	NW_017538242.1	4	LN591202.1	Scaffold000028961
516	NW_017538243.1	28	LN591203.1	Scaffold000028964
517	NW_017538244.1	34	LN591204.1	Scaffold000028966
518	NW_017538245.1	51	LN591205.1	Scaffold000028967
519	NW_017538247.1	39	LN591207.1	Scaffold000028969
520	NW_017538248.1	2	LN591208.1	Scaffold000028970
521	NW_017538249.1	34	LN591209.1	Scaffold000028972
522	NW_017538250.1	6	LN591210.1	Scaffold000028973
523	NW_017538251.1	43	LN591211.1	Scaffold000028974
524	NW_017538252.1	77	LN591212.1	Scaffold000028978
525	NW_017538253.1	35	LN591213.1	Scaffold000028979
526	NW_017538254.1	40	LN591214.1	Scaffold000028980
527	NW_017538255.1	42	LN591215.1	Scaffold000028981
528	NW_017538256.1	14	LN591216.1	Scaffold000028982
529	NW_017538257.1	22	LN591217.1	Scaffold000028983
530	NW_017538258.1	74	LN591218.1	Scaffold000028985
531	NW_017538259.1	22	LN591219.1	Scaffold000028986
532	NW_017538260.1	23	LN591220.1	Scaffold000028989
533	NW_017538261.1	26	LN591221.1	Scaffold000028992
534	NW_017538262.1	16	LN591222.1	Scaffold000028993
535	NW_017538263.1	18	LN591223.1	Scaffold000028998
536	NW_017538264.1	6	LN591224.1	Scaffold000029003
537	NW_017538265.1	34	LN591225.1	Scaffold000029004
538	NW_017538266.1	2	LN591226.1	Scaffold000029005
539	NW_017538267.1	18	LN591227.1	Scaffold000029006
540	NW_017538268.1	30	LN591228.1	Scaffold000029007
541	NW_017538269.1	44	LN591229.1	Scaffold000029008
542	NW_017538270.1	59	LN591230.1	Scaffold000029009
543	NW_017538271.1	42	LN591231.1	Scaffold000029010
544	NW_017538272.1	50	LN591232.1	Scaffold000029012
545	NW_017538273.1	28	LN591233.1	Scaffold000029015
546	NW_017538274.1	18	LN591234.1	Scaffold000029018
547	NW_017538275.1	10	LN591235.1	Scaffold000029019
548	NW_017538276.1	21	LN591236.1	Scaffold000029022
549	NW_017538277.1	10	LN591237.1	Scaffold000029023
550	NW_017538278.1	18	LN591238.1	Scaffold000029024
551	NW_017538279.1	11	LN591239.1	Scaffold000029025
552	NW_017538280.1	15	LN591240.1	Scaffold000029028
553	NW_017538281.1	117	LN591241.1	Scaffold000029029
554	NW_017538282.1	26	LN591242.1	Scaffold000029030
555	NW_017538283.1	29	LN591243.1	Scaffold000029031
556	NW_017538284.1	2	LN591244.1	Scaffold000029033
557	NW_017538285.1	152	LN591245.1	Scaffold000029034
558	NW_017538286.1	49	LN591246.1	Scaffold000029035
559	NW_017538287.1	45	LN591247.1	Scaffold000029036
560	NW_017538288.1	9	LN591248.1	Scaffold000029039
561	NW_017538289.1	39	LN591249.1	Scaffold000029040
562	NW_017538290.1	2	LN591250.1	Scaffold000029042
563	NW_017538291.1	71	LN591251.1	Scaffold000029045
564	NW_017538292.1	33	LN591252.1	Scaffold000029048
565	NW_017538293.1	42	LN591253.1	Scaffold000029052
566	NW_017538294.1	12	LN591254.1	Scaffold000029054
567	NW_017538295.1	9	LN591255.1	Scaffold000029058
568	NW_017538296.1	13	LN591256.1	Scaffold000029059
569	NW_017538297.1	28	LN591257.1	Scaffold000029060
570	NW_017538298.1	17	LN591258.1	Scaffold000029061
571	NW_017538299.1	13	LN591259.1	Scaffold000029063
572	NW_017538300.1	12	LN591260.1	Scaffold000029064
573	NW_017538301.1	79	LN591261.1	Scaffold000029065
574	NW_017538302.1	6	LN591262.1	Scaffold000029066
575	NW_017538303.1	26	LN591263.1	Scaffold000029069
576	NW_017538304.1	61	LN591264.1	Scaffold000029072
577	NW_017538305.1	4	LN591265.1	Scaffold000029074
578	NW_017538306.1	18	LN591266.1	Scaffold000029075
579	NW_017538307.1	13	LN591267.1	Scaffold000029079
580	NW_017538308.1	11	LN591268.1	Scaffold000029081
581	NW_017538309.1	11	LN591269.1	Scaffold000029082
582	NW_017538312.1	1	LN591272.1	Scaffold000002993
583	NW_017538313.1	4	LN591273.1	Scaffold000001021
584	NW_017538315.1	1	LN591275.1	Scaffold000005854
585	NW_017538318.1	1	LN591278.1	Scaffold000001854
586	NW_017538321.1	12	LN591281.1	Scaffold000001764
587	NW_017538325.1	28	LN591285.1	Scaffold000001455
588	NW_017538326.1	12	LN591286.1	Scaffold000001916
589	NW_017538332.1	5	LN591292.1	Scaffold000000533
590	NW_017538333.1	2	LN591293.1	Scaffold000008536
591	NW_017538334.1	3	LN591294.1	Scaffold000006474
592	NW_017538335.1	1	LN591295.1	Scaffold000002433
593	NW_017538336.1	2	LN591296.1	Scaffold000000371
594	NW_017538337.1	9	LN591297.1	Scaffold000003313
595	NW_017538339.1	2	LN591299.1	Scaffold000001323
596	NW_017538341.1	8	LN591301.1	Scaffold000028954
597	NW_017538344.1	5	LN591304.1	Scaffold000010482
598	NW_017538345.1	10	LN591305.1	Scaffold000001301
599	NW_017538346.1	3	LN591306.1	Scaffold000003007
600	NW_017538348.1	2	LN591308.1	Scaffold000005742
601	NW_017538349.1	1	LN591309.1	Scaffold000011769
602	NW_017538350.1	17	LN591310.1	Scaffold000001293
603	NW_017538351.1	21	LN591311.1	Scaffold000000451
604	NW_017538352.1	3	LN591312.1	Scaffold000003918
605	NW_017538358.1	1	LN591318.1	Scaffold000003933
606	NW_017538363.1	1	LN591323.1	Scaffold000010792
607	NW_017538367.1	8	LN591327.1	Scaffold000000258
608	NW_017538369.1	4	LN591329.1	Scaffold000000726
609	NW_017538370.1	4	LN591330.1	Scaffold000002853
610	NW_017538371.1	18	LN591331.1	Scaffold000001368
611	NW_017538372.1	1	LN591332.1	Scaffold000003605
612	NW_017538376.1	4	LN591336.1	Scaffold000005905
613	NW_017538380.1	1	LN591340.1	Scaffold000001814
614	NW_017538384.1	2	LN591344.1	Scaffold000003985
615	NW_017538385.1	16	LN591345.1	Scaffold000000488
616	NW_017538386.1	9	LN591346.1	Scaffold000010066
617	NW_017538388.1	6	LN591348.1	Scaffold000002636
618	NW_017538391.1	6	LN591351.1	Scaffold000003780
619	NW_017538393.1	1	LN591353.1	Scaffold000005576
620	NW_017538394.1	1	LN591354.1	Scaffold000002191
621	NW_017538397.1	3	LN591357.1	Scaffold000008330
622	NW_017538399.1	2	LN591359.1	Scaffold000001390
623	NW_017538403.1	6	LN591363.1	Scaffold000001787
624	NW_017538407.1	3	LN591367.1	Scaffold000015110
625	NW_017538408.1	3	LN591368.1	Scaffold000003221
626	NW_017538411.1	3	LN591371.1	Scaffold000000473
627	NW_017538412.1	3	LN591372.1	Scaffold000009344
628	NW_017538413.1	1	LN591373.1	Scaffold000008627
629	NW_017538415.1	1	LN591375.1	Scaffold000009053
630	NW_017538419.1	3	LN591379.1	Scaffold000018249
631	NW_017538421.1	12	LN591381.1	Scaffold000028858
632	NW_017538423.1	7	LN591383.1	Scaffold000002760
633	NW_017538426.1	1	LN591386.1	Scaffold000018315
634	NW_017538427.1	2	LN591387.1	Scaffold000001309
635	NW_017538429.1	3	LN591389.1	Scaffold000002215
636	NW_017538431.1	16	LN591391.1	Scaffold000000407
637	NW_017538433.1	6	LN591393.1	Scaffold000002012
638	NW_017538434.1	1	LN591394.1	Scaffold000014765
639	NW_017538437.1	1	LN591397.1	Scaffold000002609
640	NW_017538439.1	17	LN591399.1	Scaffold000002382
641	NW_017538445.1	1	LN591405.1	Scaffold000017856
642	NW_017538446.1	34	LN591406.1	Scaffold000028835
643	NW_017538447.1	2	LN591407.1	Scaffold000011805
644	NW_017538448.1	28	LN591408.1	Scaffold000001104
645	NW_017538449.1	3	LN591409.1	Scaffold000009844
646	NW_017538451.1	9	LN591411.1	Scaffold000013309
647	NW_017538452.1	9	LN591412.1	Scaffold000002478
648	NW_017538454.1	28	LN591414.1	Scaffold000001188
649	NW_017538456.1	6	LN591416.1	Scaffold000010169
650	NW_017538457.1	1	LN591417.1	Scaffold000010160
651	NW_017538459.1	2	LN591419.1	Scaffold000003884
652	NW_017538460.1	1	LN591420.1	Scaffold000005338
653	NW_017538461.1	9	LN591421.1	Scaffold000002089
654	NW_017538469.1	10	LN591429.1	Scaffold000002595
655	NW_017538477.1	1	LN591437.1	Scaffold000001577
656	NW_017538478.1	1	LN591438.1	Scaffold000010566
657	NW_017538479.1	36	LN591439.1	Scaffold000000548
658	NW_017538480.1	3	LN591440.1	Scaffold000001743
659	NW_017538485.1	1	LN591445.1	Scaffold000003103
660	NW_017538489.1	3	LN591449.1	Scaffold000008294
661	NW_017538491.1	2	LN591451.1	Scaffold000002203
662	NW_017538492.1	21	LN591452.1	Scaffold000001434
663	NW_017538493.1	4	LN591453.1	Scaffold000003666
664	NW_017538495.1	1	LN591455.1	Scaffold000008970
665	NW_017538501.1	1	LN591461.1	Scaffold000001521
666	NW_017538506.1	2	LN591466.1	Scaffold000015355
667	NW_017538507.1	6	LN591467.1	Scaffold000011717
668	NW_017538512.1	3	LN591472.1	Scaffold000009555
669	NW_017538519.1	6	LN591479.1	Scaffold000004626
670	NW_017538520.1	10	LN591480.1	Scaffold000029037
671	NW_017538521.1	10	LN591481.1	Scaffold000005115
672	NW_017538537.1	6	LN591497.1	Scaffold000000329
673	NW_017538539.1	6	LN591499.1	Scaffold000000242
674	NW_017538540.1	2	LN591500.1	Scaffold000007118
675	NW_017538541.1	4	LN591501.1	Scaffold000004540
676	NW_017538545.1	1	LN591505.1	Scaffold000001448
677	NW_017538547.1	29	LN591507.1	Scaffold000001936
678	NW_017538549.1	7	LN591509.1	Scaffold000010593
679	NW_017538552.1	1	LN591512.1	Scaffold000002347
680	NW_017538554.1	3	LN591514.1	Scaffold000005065
681	NW_017538556.1	2	LN591516.1	Scaffold000009700
682	NW_017538558.1	1	LN591518.1	Scaffold000005252
683	NW_017538559.1	6	LN591519.1	Scaffold000007829
684	NW_017538560.1	2	LN591520.1	Scaffold000001172
685	NW_017538565.1	1	LN591525.1	Scaffold000023868
686	NW_017538566.1	3	LN591526.1	Scaffold000021836
687	NW_017538567.1	1	LN591527.1	Scaffold000003521
688	NW_017538569.1	1	LN591529.1	Scaffold000006912
689	NW_017538570.1	2	LN591530.1	Scaffold000000990
690	NW_017538571.1	5	LN591531.1	Scaffold000005581
691	NW_017538575.1	1	LN591535.1	Scaffold000007730
692	NW_017538579.1	4	LN591539.1	Scaffold000001120
693	NW_017538582.1	9	LN591542.1	Scaffold000001712
694	NW_017538583.1	2	LN591543.1	Scaffold000022887
695	NW_017538584.1	8	LN591544.1	Scaffold000002290
696	NW_017538586.1	4	LN591546.1	Scaffold000013080
697	NW_017538589.1	5	LN591549.1	Scaffold000010884
698	NW_017538593.1	4	LN591553.1	Scaffold000009674
699	NW_017538594.1	1	LN591554.1	Scaffold000008049
700	NW_017538598.1	2	LN591558.1	Scaffold000006110
701	NW_017538599.1	18	LN591559.1	Scaffold000000343
702	NW_017538603.1	10	LN591563.1	Scaffold000001264
703	NW_017538604.1	4	LN591564.1	Scaffold000002244
704	NW_017538605.1	3	LN591565.1	Scaffold000002071
705	NW_017538606.1	2	LN591566.1	Scaffold000003636
706	NW_017538609.1	4	LN591569.1	Scaffold000002717
707	NW_017538610.1	9	LN591570.1	Scaffold000013939
708	NW_017538616.1	3	LN591576.1	Scaffold000010947
709	NW_017538618.1	2	LN591578.1	Scaffold000003232
710	NW_017538619.1	2	LN591579.1	Scaffold000026906
711	NW_017538622.1	1	LN591582.1	Scaffold000015246
712	NW_017538625.1	2	LN591585.1	Scaffold000010494
713	NW_017538627.1	4	LN591587.1	Scaffold000007305
714	NW_017538629.1	2	LN591589.1	Scaffold000009968
715	NW_017538636.1	1	LN591596.1	Scaffold000004582
716	NW_017538639.1	9	LN591599.1	Scaffold000000163
717	NW_017538641.1	1	LN591601.1	Scaffold000016126
718	NW_017538642.1	2	LN591602.1	Scaffold000006049
719	NW_017538643.1	1	LN591603.1	Scaffold000000337
720	NW_017538651.1	1	LN591611.1	Scaffold000004869
721	NW_017538654.1	1	LN591614.1	Scaffold000008218
722	NW_017538660.1	1	LN591620.1	Scaffold000010960
723	NW_017538664.1	1	LN591624.1	Scaffold000006658
724	NW_017538678.1	1	LN591638.1	Scaffold000006112
725	NW_017538681.1	4	LN591641.1	Scaffold000011071
726	NW_017538682.1	2	LN591642.1	Scaffold000002133
727	NW_017538683.1	5	LN591643.1	Scaffold000001604
728	NW_017538691.1	4	LN591651.1	Scaffold000001953
729	NW_017538693.1	9	LN591653.1	Scaffold000000895
730	NW_017538694.1	4	LN591654.1	Scaffold000022011
731	NW_017538702.1	7	LN591662.1	Scaffold000002260
732	NW_017538703.1	3	LN591663.1	Scaffold000012261
733	NW_017538704.1	4	LN591664.1	Scaffold000002267
734	NW_017538705.1	1	LN591665.1	Scaffold000009216
735	NW_017538708.1	1	LN591668.1	Scaffold000000106
736	NW_017538710.1	28	LN591670.1	Scaffold000001042
737	NW_017538712.1	1	LN591672.1	Scaffold000005424
738	NW_017538713.1	2	LN591673.1	Scaffold000018000
739	NW_017538715.1	7	LN591675.1	Scaffold000002927
740	NW_017538722.1	1	LN591682.1	Scaffold000000669
741	NW_017538728.1	11	LN591688.1	Scaffold000000149
742	NW_017538730.1	3	LN591690.1	Scaffold000018386
743	NW_017538735.1	3	LN591695.1	Scaffold000017806
744	NW_017538737.1	3	LN591697.1	Scaffold000002858
745	NW_017538739.1	1	LN591699.1	Scaffold000010501
746	NW_017538741.1	9	LN591701.1	Scaffold000003471
747	NW_017538743.1	3	LN591703.1	Scaffold000007868
748	NW_017538744.1	4	LN591704.1	Scaffold000001582
749	NW_017538745.1	2	LN591705.1	Scaffold000002362
750	NW_017538746.1	3	LN591706.1	Scaffold000006242
751	NW_017538750.1	2	LN591710.1	Scaffold000003551
752	NW_017538752.1	6	LN591712.1	Scaffold000023383
753	NW_017538755.1	8	LN591715.1	Scaffold000000504
754	NW_017538756.1	6	LN591716.1	Scaffold000005509
755	NW_017538759.1	2	LN591719.1	Scaffold000003240
756	NW_017538760.1	3	LN591720.1	Scaffold000010449
757	NW_017538763.1	2	LN591723.1	Scaffold000005961
758	NW_017538764.1	7	LN591724.1	Scaffold000003332
759	NW_017538775.1	5	LN591735.1	Scaffold000008525
760	NW_017538776.1	1	LN591736.1	Scaffold000002897
761	NW_017538778.1	8	LN591738.1	Scaffold000003280
762	NW_017538779.1	1	LN591739.1	Scaffold000002985
763	NW_017538780.1	1	LN591740.1	Scaffold000026933
764	NW_017538783.1	1	LN591743.1	Scaffold000006232
765	NW_017538785.1	9	LN591745.1	Scaffold000021203
766	NW_017538786.1	1	LN591746.1	Scaffold000007089
767	NW_017538790.1	3	LN591750.1	Scaffold000003846
768	NW_017538793.1	1	LN591753.1	Scaffold000006834
769	NW_017538795.1	1	LN591755.1	Scaffold000015611
770	NW_017538797.1	6	LN591757.1	Scaffold000003088
771	NW_017538798.1	9	LN591758.1	Scaffold000002111
772	NW_017538803.1	5	LN591763.1	Scaffold000002340
773	NW_017538804.1	3	LN591764.1	Scaffold000009186
774	NW_017538807.1	3	LN591767.1	Scaffold000000720
775	NW_017538808.1	1	LN591768.1	Scaffold000000419
776	NW_017538809.1	1	LN591769.1	Scaffold000005447
777	NW_017538812.1	1	LN591772.1	Scaffold000002660
778	NW_017538813.1	2	LN591773.1	Scaffold000002175
779	NW_017538814.1	1	LN591774.1	Scaffold000010392
780	NW_017538816.1	4	LN591776.1	Scaffold000002680
781	NW_017538825.1	55	LN591785.1	Scaffold000028912
782	NW_017538827.1	1	LN591787.1	Scaffold000008116
783	NW_017538829.1	1	LN591789.1	Scaffold000001539
784	NW_017538831.1	1	LN591791.1	Scaffold000001443
785	NW_017538834.1	2	LN591794.1	Scaffold000007344
786	NW_017538835.1	4	LN591795.1	Scaffold000001009
787	NW_017538837.1	13	LN591797.1	Scaffold000000634
788	NW_017538839.1	1	LN591799.1	Scaffold000010279
789	NW_017538841.1	17	LN591801.1	Scaffold000002328
790	NW_017538842.1	6	LN591802.1	Scaffold000001564
791	NW_017538844.1	4	LN591804.1	Scaffold000001411
792	NW_017538846.1	5	LN591806.1	Scaffold000001617
793	NW_017538848.1	3	LN591808.1	Scaffold000004089
794	NW_017538849.1	6	LN591809.1	Scaffold000001612
795	NW_017538850.1	5	LN591810.1	Scaffold000000759
796	NW_017538851.1	5	LN591811.1	Scaffold000009527
797	NW_017538857.1	1	LN591817.1	Scaffold000004589
798	NW_017538858.1	1	LN591818.1	Scaffold000020820
799	NW_017538859.1	1	LN591819.1	Scaffold000002729
800	NW_017538862.1	1	LN591822.1	Scaffold000007380
801	NW_017538864.1	2	LN591824.1	Scaffold000009998
802	NW_017538865.1	1	LN591825.1	Scaffold000003304
803	NW_017538868.1	4	LN591828.1	Scaffold000002189
804	NW_017538870.1	1	LN591830.1	Scaffold000007643
805	NW_017538872.1	2	LN591832.1	Scaffold000002618
806	NW_017538875.1	4	LN591835.1	Scaffold000001476
807	NW_017538879.1	4	LN591839.1	Scaffold000000593
808	NW_017538892.1	3	LN591852.1	Scaffold000002182
809	NW_017538899.1	4	LN591859.1	Scaffold000001669
810	NW_017538902.1	2	LN591862.1	Scaffold000010934
811	NW_017538903.1	1	LN591863.1	Scaffold000002809
812	NW_017538904.1	2	LN591864.1	Scaffold000006197
813	NW_017538906.1	1	LN591866.1	Scaffold000017401
814	NW_017538907.1	27	LN591867.1	Scaffold000000073
815	NW_017538908.1	1	LN591868.1	Scaffold000006859
816	NW_017538909.1	31	LN591869.1	Scaffold000002035
817	NW_017538910.1	1	LN591870.1	Scaffold000002739
818	NW_017538912.1	2	LN591872.1	Scaffold000002210
819	NW_017538915.1	1	LN591875.1	Scaffold000010995
820	NW_017538918.1	1	LN591878.1	Scaffold000014650
821	NW_017538921.1	1	LN591881.1	Scaffold000001889
822	NW_017538924.1	2	LN591884.1	Scaffold000008655
823	NW_017538925.1	1	LN591885.1	Scaffold000022753
824	NW_017538926.1	2	LN591886.1	Scaffold000017505
825	NW_017538927.1	2	LN591887.1	Scaffold000004148
826	NW_017538929.1	2	LN591889.1	Scaffold000008822
827	NW_017538935.1	5	LN591895.1	Scaffold000009297
828	NW_017538936.1	25	LN591896.1	Scaffold000000373
829	NW_017538937.1	11	LN591897.1	Scaffold000003078
830	NW_017538938.1	5	LN591898.1	Scaffold000001155
831	NW_017538940.1	3	LN591900.1	Scaffold000012606
832	NW_017538941.1	1	LN591901.1	Scaffold000011324
833	NW_017538942.1	1	LN591902.1	Scaffold000002446
834	NW_017538945.1	1	LN591905.1	Scaffold000002412
835	NW_017538946.1	6	LN591906.1	Scaffold000007814
836	NW_017538948.1	4	LN591908.1	Scaffold000002799
837	NW_017538952.1	13	LN591912.1	Scaffold000004810
838	NW_017538957.1	3	LN591917.1	Scaffold000002256
839	NW_017538958.1	5	LN591918.1	Scaffold000005982
840	NW_017538961.1	1	LN591921.1	Scaffold000008814
841	NW_017538967.1	1	LN591927.1	Scaffold000011988
842	NW_017538968.1	1	LN591928.1	Scaffold000003384
843	NW_017538969.1	4	LN591929.1	Scaffold000009059
844	NW_017538977.1	9	LN591937.1	Scaffold000002337
845	NW_017538978.1	4	LN591938.1	Scaffold000000181
846	NW_017538980.1	12	LN591940.1	Scaffold000000658
847	NW_017538988.1	1	LN591948.1	Scaffold000008566
848	NW_017538992.1	2	LN591952.1	Scaffold000011835
849	NW_017538994.1	1	LN591954.1	Scaffold000001307
850	NW_017538995.1	6	LN591955.1	Scaffold000010918
851	NW_017539002.1	3	LN591962.1	Scaffold000002593
852	NW_017539003.1	25	LN591963.1	Scaffold000029001
853	NW_017539006.1	2	LN591966.1	Scaffold000002078
854	NW_017539009.1	5	LN591969.1	Scaffold000010014
855	NW_017539010.1	6	LN591970.1	Scaffold000007543
856	NW_017539015.1	2	LN591975.1	Scaffold000001789
857	NW_017539020.1	2	LN591980.1	Scaffold000004034
858	NW_017539021.1	1	LN591981.1	Scaffold000003068
859	NW_017539022.1	1	LN591982.1	Scaffold000004702
860	NW_017539024.1	1	LN591984.1	Scaffold000001934
861	NW_017539028.1	2	LN591988.1	Scaffold000002517
862	NW_017539030.1	13	LN591990.1	Scaffold000029067
863	NW_017539034.1	2	LN591994.1	Scaffold000008817
864	NW_017539036.1	1	LN591996.1	Scaffold000005461
865	NW_017539037.1	2	LN591997.1	Scaffold000026223
866	NW_017539038.1	6	LN591998.1	Scaffold000002049
867	NW_017539042.1	6	LN592002.1	Scaffold000002322
868	NW_017539049.1	3	LN592009.1	Scaffold000012089
869	NW_017539050.1	1	LN592010.1	Scaffold000012398
870	NW_017539051.1	2	LN592011.1	Scaffold000002258
871	NW_017539055.1	2	LN592015.1	Scaffold000002867
872	NW_017539056.1	6	LN592016.1	Scaffold000006556
873	NW_017539058.1	1	LN592018.1	Scaffold000019526
874	NW_017539061.1	16	LN592021.1	Scaffold000000647
875	NW_017539065.1	2	LN592025.1	Scaffold000005156
876	NW_017539067.1	11	LN592027.1	Scaffold000002042
877	NW_017539068.1	5	LN592028.1	Scaffold000007259
878	NW_017539071.1	2	LN592031.1	Scaffold000008877
879	NW_017539072.1	1	LN592032.1	Scaffold000005237
880	NW_017539075.1	2	LN592035.1	Scaffold000001441
881	NW_017539077.1	1	LN592037.1	Scaffold000010674
882	NW_017539082.1	1	LN592042.1	Scaffold000006964
883	NW_017539083.1	2	LN592043.1	Scaffold000001705
884	NW_017539084.1	1	LN592044.1	Scaffold000003220
885	NW_017539085.1	2	LN592045.1	Scaffold000008638
886	NW_017539088.1	11	LN592048.1	Scaffold000028924
887	NW_017539089.1	11	LN592049.1	Scaffold000001677
888	NW_017539090.1	1	LN592050.1	Scaffold000002707
889	NW_017539091.1	59	LN592051.1	Scaffold000000766
890	NW_017539092.1	1	LN592052.1	Scaffold000003196
891	NW_017539094.1	5	LN592054.1	Scaffold000011217
892	NW_017539096.1	28	LN592056.1	Scaffold000001136
893	NW_017539101.1	11	LN592061.1	Scaffold000000607
894	NW_017539102.1	1	LN592062.1	Scaffold000000710
895	NW_017539108.1	17	LN592068.1	Scaffold000001971
896	NW_017539109.1	1	LN592069.1	Scaffold000015849
897	NW_017539113.1	7	LN592073.1	Scaffold000004727
898	NW_017539114.1	5	LN592074.1	Scaffold000008412
899	NW_017539115.1	2	LN592075.1	Scaffold000000783
900	NW_017539116.1	2	LN592076.1	Scaffold000010484
901	NW_017539118.1	3	LN592078.1	Scaffold000005483
902	NW_017539119.1	1	LN592079.1	Scaffold000007787
903	NW_017539121.1	5	LN592081.1	Scaffold000010769
904	NW_017539125.1	4	LN592085.1	Scaffold000003302
905	NW_017539129.1	30	LN592089.1	Scaffold000000540
906	NW_017539132.1	2	LN592092.1	Scaffold000005505
907	NW_017539133.1	1	LN592093.1	Scaffold000002886
908	NW_017539134.1	16	LN592094.1	Scaffold000000622
909	NW_017539135.1	3	LN592095.1	Scaffold000008497
910	NW_017539137.1	1	LN592097.1	Scaffold000005615
911	NW_017539138.1	1	LN592098.1	Scaffold000002752
912	NW_017539139.1	15	LN592099.1	Scaffold000001088
913	NW_017539140.1	1	LN592100.1	Scaffold000007872
914	NW_017539143.1	1	LN592103.1	Scaffold000009449
915	NW_017539144.1	1	LN592104.1	Scaffold000022354
916	NW_017539145.1	28	LN592105.1	Scaffold000000430
917	NW_017539146.1	1	LN592106.1	Scaffold000009722
918	NW_017539147.1	2	LN592107.1	Scaffold000003546
919	NW_017539149.1	2	LN592109.1	Scaffold000008433
920	NW_017539150.1	1	LN592110.1	Scaffold000008663
921	NW_017539151.1	1	LN592111.1	Scaffold000001903
922	NW_017539153.1	1	LN592113.1	Scaffold000002357
923	NW_017539156.1	1	LN592116.1	Scaffold000010064
924	NW_017539157.1	3	LN592117.1	Scaffold000012845
925	NW_017539158.1	3	LN592118.1	Scaffold000002404
926	NW_017539160.1	3	LN592120.2	Scaffold000005180
927	NW_017539161.1	1	LN592121.1	Scaffold000008341
928	NW_017539162.1	3	LN592122.1	Scaffold000001059
929	NW_017539166.1	2	LN592126.1	Scaffold000002297
930	NW_017539167.1	1	LN592127.1	Scaffold000020296
931	NW_017539169.1	3	LN592129.1	Scaffold000018259
932	NW_017539171.1	5	LN592131.1	Scaffold000001761
933	NW_017539172.1	2	LN592132.1	Scaffold000024160
934	NW_017539175.1	2	LN592135.1	Scaffold000004391
935	NW_017539178.1	4	LN592138.1	Scaffold000007047
936	NW_017539179.1	3	LN592139.1	Scaffold000002082
937	NW_017539180.1	1	LN592140.1	Scaffold000022501
938	NW_017539184.1	2	LN592144.1	Scaffold000000339
939	NW_017539187.1	12	LN592147.1	Scaffold000002374
940	NW_017539188.1	1	LN592148.1	Scaffold000024252
941	NW_017539190.1	6	LN592150.1	Scaffold000012035
942	NW_017539194.1	4	LN592154.1	Scaffold000002607
943	NW_017539197.1	2	LN592157.1	Scaffold000007727
944	NW_017539198.1	5	LN592158.1	Scaffold000002246
945	NW_017539199.1	3	LN592159.1	Scaffold000005196
946	NW_017539203.1	1	LN592163.1	Scaffold000004479
947	NW_017539204.1	1	LN592164.1	Scaffold000002632
948	NW_017539207.1	6	LN592167.1	Scaffold000007126
949	NW_017539208.1	4	LN592168.1	Scaffold000002876
950	NW_017539209.1	6	LN592169.1	Scaffold000000335
951	NW_017539214.1	1	LN592174.1	Scaffold000002765
952	NW_017539218.1	3	LN592178.1	Scaffold000009691
953	NW_017539220.1	4	LN592180.1	Scaffold000008787
954	NW_017539221.1	2	LN592181.1	Scaffold000003500
955	NW_017539227.1	21	LN592187.1	Scaffold000001452
956	NW_017539229.1	2	LN592189.1	Scaffold000001468
957	NW_017539231.1	12	LN592191.1	Scaffold000002939
958	NW_017539232.1	7	LN592192.1	Scaffold000016514
959	NW_017539233.1	22	LN592193.1	Scaffold000001736
960	NW_017539237.1	5	LN592197.1	Scaffold000002177
961	NW_017539243.1	4	LN592203.1	Scaffold000002073
962	NW_017539244.1	2	LN592204.1	Scaffold000003016
963	NW_017539245.1	1	LN592205.1	Scaffold000014263
964	NW_017539248.1	32	LN592208.1	Scaffold000000021
965	NW_017539249.1	1	LN592209.1	Scaffold000004752
966	NW_017539250.1	8	LN592210.1	Scaffold000000746
967	NW_017539252.1	4	LN592212.1	Scaffold000000550
968	NW_017539255.1	3	LN592215.1	Scaffold000002312
969	NW_017539261.1	3	LN592221.1	Scaffold000000170
970	NW_017539263.1	2	LN592223.1	Scaffold000003091
971	NW_017539264.1	3	LN592224.1	Scaffold000003702
972	NW_017539268.1	3	LN592228.1	Scaffold000000551
973	NW_017539278.1	4	LN592238.1	Scaffold000011744
974	NW_017539282.1	2	LN592242.1	Scaffold000004188
975	NW_017539284.1	6	LN592244.1	Scaffold000001994
976	NW_017539285.1	3	LN592245.1	Scaffold000014300
977	NW_017539290.1	20	LN592250.1	Scaffold000029014
978	NW_017539291.1	1	LN592251.1	Scaffold000012298
979	NW_017539294.1	3	LN592254.1	Scaffold000001627
980	NW_017539296.1	1	LN592256.1	Scaffold000010170
981	NW_017539298.1	2	LN592258.1	Scaffold000003058
982	NW_017539300.1	10	LN592260.1	Scaffold000001122
983	NW_017539303.1	1	LN592263.1	Scaffold000003130
984	NW_017539305.1	6	LN592265.1	Scaffold000000177
985	NW_017539309.1	6	LN592269.1	Scaffold000013709
986	NW_017539310.1	3	LN592270.1	Scaffold000023644
987	NW_017539311.1	1	LN592271.1	Scaffold000000265
988	NW_017539313.1	1	LN592273.1	Scaffold000007116
989	NW_017539316.1	2	LN592276.1	Scaffold000001282
990	NW_017539317.1	1	LN592277.1	Scaffold000003270
991	NW_017539320.1	10	LN592280.1	Scaffold000004758
992	NW_017539321.1	3	LN592281.1	Scaffold000016331
993	NW_017539323.1	2	LN592283.1	Scaffold000001523
994	NW_017539325.1	2	LN592285.1	Scaffold000002522
995	NW_017539331.1	8	LN592291.1	Scaffold000002364
996	NW_017539333.1	1	LN592293.1	Scaffold000005085
997	NW_017539334.1	1	LN592294.1	Scaffold000002983
998	NW_017539335.1	4	LN592295.1	Scaffold000001100
999	NW_017539336.1	9	LN592296.1	Scaffold000007099
1000	NW_017539338.1	1	LN592298.1	Scaffold000009176
1001	NW_017539339.1	6	LN592299.1	Scaffold000001067
1002	NW_017539343.1	1	LN592303.1	Scaffold000003182
1003	NW_017539344.1	2	LN592304.1	Scaffold000005891
1004	NW_017539345.1	6	LN592305.1	Scaffold000010440
1005	NW_017539348.1	1	LN592308.1	Scaffold000006629
1006	NW_017539350.1	1	LN592310.1	Scaffold000008591
1007	NW_017539354.1	12	LN592314.1	Scaffold000001722
1008	NW_017539361.1	1	LN592321.1	Scaffold000007474
1009	NW_017539362.1	12	LN592322.1	Scaffold000002205
1010	NW_017539366.1	2	LN592326.1	Scaffold000018047
1011	NW_017539367.1	5	LN592327.1	Scaffold000002190
1012	NW_017539369.1	2	LN592329.1	Scaffold000003542
1013	NW_017539370.1	5	LN592330.1	Scaffold000005439
1014	NW_017539372.1	2	LN592332.1	Scaffold000009973
1015	NW_017539373.1	1	LN592333.1	Scaffold000002664
1016	NW_017539377.1	1	LN592337.1	Scaffold000002976
1017	NW_017539378.1	6	LN592338.1	Scaffold000001729
1018	NW_017539380.1	2	LN592340.1	Scaffold000002928
1019	NW_017539381.1	3	LN592341.1	Scaffold000007995
1020	NW_017539384.1	2	LN592344.1	Scaffold000007550
1021	NW_017539385.1	1	LN592345.1	Scaffold000006575
1022	NW_017539386.1	4	LN592346.1	Scaffold000002820
1023	NW_017539388.1	3	LN592348.1	Scaffold000001118
1024	NW_017539390.1	32	LN592350.1	Scaffold000028947
1025	NW_017539395.1	11	LN592355.1	Scaffold000002343
1026	NW_017539397.1	1	LN592357.1	Scaffold000008936
1027	NW_017539399.1	3	LN592359.1	Scaffold000005358
1028	NW_017539400.1	9	LN592360.1	Scaffold000028988
1029	NW_017539402.1	4	LN592362.1	Scaffold000002537
1030	NW_017539403.1	1	LN592363.1	Scaffold000007858
1031	NW_017539404.1	2	LN592364.1	Scaffold000001683
1032	NW_017539406.1	1	LN592366.1	Scaffold000009024
1033	NW_017539407.1	3	LN592367.1	Scaffold000001359
1034	NW_017539408.1	3	LN592368.1	Scaffold000006591
1035	NW_017539410.1	4	LN592370.1	Scaffold000017878
1036	NW_017539413.1	2	LN592373.1	Scaffold000002584
1037	NW_017539414.1	3	LN592374.1	Scaffold000002556
1038	NW_017539417.1	6	LN592377.1	Scaffold000000133
1039	NW_017539418.1	2	LN592378.1	Scaffold000008050
1040	NW_017539420.1	3	LN592380.1	Scaffold000001148
1041	NW_017539421.1	8	LN592381.1	Scaffold000003004
1042	NW_017539422.1	5	LN592382.1	Scaffold000002308
1043	NW_017539424.1	6	LN592384.1	Scaffold000010447
1044	NW_017539425.1	9	LN592385.1	Scaffold000002216
1045	NW_017539428.1	4	LN592388.1	Scaffold000011237
1046	NW_017539429.1	6	LN592389.1	Scaffold000000291
1047	NW_017539430.1	9	LN592390.1	Scaffold000002144
1048	NW_017539431.1	40	LN592391.1	Scaffold000000357
1049	NW_017539436.1	5	LN592396.1	Scaffold000006804
1050	NW_017539438.1	2	LN592398.1	Scaffold000002600
1051	NW_017539440.1	3	LN592400.1	Scaffold000001000
1052	NW_017539441.1	1	LN592401.1	Scaffold000002628
1053	NW_017539447.1	6	LN592407.1	Scaffold000004865
1054	NW_017539451.1	1	LN592411.1	Scaffold000000632
1055	NW_017539453.1	1	LN592413.1	Scaffold000002269
1056	NW_017539454.1	1	LN592414.1	Scaffold000014644
1057	NW_017539455.1	26	LN592415.1	Scaffold000000143
1058	NW_017539459.1	3	LN592419.1	Scaffold000007058
1059	NW_017539461.1	3	LN592421.1	Scaffold000005344
1060	NW_017539462.1	11	LN592422.1	Scaffold000000112
1061	NW_017539466.1	28	LN592426.1	Scaffold000000509
1062	NW_017539467.1	1	LN592427.1	Scaffold000023124
1063	NW_017539470.1	1	LN592430.1	Scaffold000003785
1064	NW_017539473.1	5	LN592433.1	Scaffold000008646
1065	NW_017539475.1	3	LN592435.1	Scaffold000002848
1066	NW_017539477.1	2	LN592437.1	Scaffold000022848
1067	NW_017539478.1	1	LN592438.1	Scaffold000012986
1068	NW_017539481.1	1	LN592441.1	Scaffold000001647
1069	NW_017539482.1	3	LN592442.1	Scaffold000011073
1070	NW_017539485.1	3	LN592445.1	Scaffold000003644
1071	NW_017539487.1	1	LN592447.1	Scaffold000004837
1072	NW_017539488.1	2	LN592448.1	Scaffold000000151
1073	NW_017539490.1	3	LN592450.1	Scaffold000006370
1074	NW_017539492.1	2	LN592452.1	Scaffold000002051
1075	NW_017539493.1	15	LN592453.1	Scaffold000000445
1076	NW_017539494.1	2	LN592454.1	Scaffold000002856
1077	NW_017539495.1	5	LN592455.1	Scaffold000006064
1078	NW_017539501.1	9	LN592461.1	Scaffold000011173
1079	NW_017539503.1	2	LN592463.1	Scaffold000007669
1080	NW_017539504.1	5	LN592464.1	Scaffold000001867
1081	NW_017539505.1	2	LN592465.1	Scaffold000002368
1082	NW_017539506.1	3	LN592466.1	Scaffold000002811
1083	NW_017539512.1	12	LN592472.1	Scaffold000001844
1084	NW_017539514.1	1	LN592474.1	Scaffold000011115
1085	NW_017539518.1	3	LN592478.1	Scaffold000008279
1086	NW_017539519.1	1	LN592479.1	Scaffold000005100
1087	NW_017539521.1	1	LN592481.1	Scaffold000002641
1088	NW_017539524.1	1	LN592484.1	Scaffold000001544
1089	NW_017539532.1	3	LN592492.1	Scaffold000002275
1090	NW_017539533.1	6	LN592493.1	Scaffold000002020
1091	NW_017539535.1	5	LN592495.1	Scaffold000003579
1092	NW_017539543.1	8	LN592503.1	Scaffold000000467
1093	NW_017539544.1	1	LN592504.1	Scaffold000021774
1094	NW_017539550.1	20	LN592510.1	Scaffold000001624
1095	NW_017539551.1	5	LN592511.1	Scaffold000012377
1096	NW_017539554.1	4	LN592514.1	Scaffold000002779
1097	NW_017539559.1	1	LN592519.1	Scaffold000006779
1098	NW_017539562.1	2	LN592522.1	Scaffold000009729
1099	NW_017539563.1	1	LN592523.1	Scaffold000011364
1100	NW_017539566.1	1	LN592526.1	Scaffold000008144
1101	NW_017539567.1	4	LN592527.1	Scaffold000012403
1102	NW_017539568.1	4	LN592528.1	Scaffold000001284
1103	NW_017539569.1	6	LN592529.1	Scaffold000002152
1104	NW_017539570.1	6	LN592530.1	Scaffold000000013
1105	NW_017539573.1	11	LN592533.1	Scaffold000028939
1106	NW_017539574.1	1	LN592534.1	Scaffold000003997
1107	NW_017539579.1	5	LN592539.1	Scaffold000005621
1108	NW_017539580.1	1	LN592540.1	Scaffold000004704
1109	NW_017539581.1	1	LN592541.1	Scaffold000003287
1110	NW_017539583.1	3	LN592543.1	Scaffold000002444
1111	NW_017539584.1	5	LN592544.1	Scaffold000000433
1112	NW_017539585.1	6	LN592545.1	Scaffold000003027
1113	NW_017539586.1	1	LN592546.1	Scaffold000011688
1114	NW_017539588.1	7	LN592548.1	Scaffold000002103
1115	NW_017539593.1	1	LN592553.1	Scaffold000008389
1116	NW_017539594.1	1	LN592554.1	Scaffold000009310
1117	NW_017539596.1	8	LN592556.1	Scaffold000001828
1118	NW_017539601.1	2	LN592561.1	Scaffold000004456
1119	NW_017539606.1	3	LN592566.1	Scaffold000003439
1120	NW_017539611.1	3	LN592571.1	Scaffold000006167
1121	NW_017539612.1	1	LN592572.1	Scaffold000003690
1122	NW_017539614.1	9	LN592574.1	Scaffold000002236
1123	NW_017539615.1	7	LN592575.1	Scaffold000000183
1124	NW_017539616.1	2	LN592576.1	Scaffold000007702
1125	NW_017539618.1	11	LN592578.1	Scaffold000006258
1126	NW_017539619.1	7	LN592579.1	Scaffold000002471
1127	NW_017539629.1	3	LN592589.1	Scaffold000024183
1128	NW_017539630.1	2	LN592590.1	Scaffold000006058
1129	NW_017539631.1	2	LN592591.1	Scaffold000009876
1130	NW_017539636.1	2	LN592596.1	Scaffold000012052
1131	NW_017539638.1	1	LN592598.1	Scaffold000019232
1132	NW_017539640.1	24	LN592600.1	Scaffold000002421
1133	NW_017539642.1	7	LN592602.1	Scaffold000002463
1134	NW_017539646.1	6	LN592606.1	Scaffold000002283
1135	NW_017539648.1	1	LN592608.1	Scaffold000012722
1136	NW_017539651.1	1	LN592611.1	Scaffold000004141
1137	NW_017539652.1	1	LN592612.1	Scaffold000005591
1138	NW_017539654.1	5	LN592614.1	Scaffold000011214
1139	NW_017539655.1	4	LN592615.1	Scaffold000007049
1140	NW_017539660.1	14	LN592620.1	Scaffold000003512
1141	NW_017539661.1	3	LN592621.1	Scaffold000002355
1142	NW_017539662.1	1	LN592622.1	Scaffold000000665
1143	NW_017539666.1	6	LN592626.1	Scaffold000002508
1144	NW_017539668.1	3	LN592628.1	Scaffold000006537
1145	NW_017539670.1	4	LN592630.1	Scaffold000002159
1146	NW_017539673.1	5	LN592633.1	Scaffold000001413
1147	NW_017539675.1	2	LN592635.1	Scaffold000009634
1148	NW_017539676.1	4	LN592636.1	Scaffold000001388
1149	NW_017539682.1	1	LN592642.1	Scaffold000011295
1150	NW_017539683.1	1	LN592643.1	Scaffold000001968
1151	NW_017539684.1	1	LN592644.1	Scaffold000010199
1152	NW_017539685.1	10	LN592645.1	Scaffold000000524
1153	NW_017539686.1	4	LN592646.1	Scaffold000009852
1154	NW_017539689.1	14	LN592649.1	Scaffold000000989
1155	NW_017539690.1	1	LN592650.1	Scaffold000004268
1156	NW_017539691.1	21	LN592651.1	Scaffold000002129
1157	NW_017539694.1	4	LN592654.1	Scaffold000000691
1158	NW_017539702.1	2	LN592662.1	Scaffold000001619
1159	NW_017539707.1	1	LN592667.1	Scaffold000005997
1160	NW_017539709.1	3	LN592669.1	Scaffold000001703
1161	NW_017539713.1	4	LN592673.1	Scaffold000012341
1162	NW_017539715.1	2	LN592675.1	Scaffold000009440
1163	NW_017539716.1	1	LN592676.1	Scaffold000003210
1164	NW_017539717.1	2	LN592677.1	Scaffold000002483
1165	NW_017539719.1	1	LN592679.1	Scaffold000006484
1166	NW_017539720.1	2	LN592680.1	Scaffold000002450
1167	NW_017539721.1	8	LN592681.1	Scaffold000029057
1168	NW_017539722.1	17	LN592682.1	Scaffold000002136
1169	NW_017539723.1	1	LN592683.1	Scaffold000005433
1170	NW_017539726.1	2	LN592686.1	Scaffold000002006
1171	NW_017539732.1	10	LN592692.1	Scaffold000029041
1172	NW_017539735.1	2	LN592695.1	Scaffold000002571
1173	NW_017539739.1	20	LN592699.1	Scaffold000000883
1174	NW_017539742.1	1	LN592702.1	Scaffold000003971
1175	NW_017539743.1	4	LN592703.1	Scaffold000001653
1176	NW_017539744.1	4	LN592704.1	Scaffold000003271
1177	NW_017539745.1	1	LN592705.1	Scaffold000002944
1178	NW_017539746.1	1	LN592706.1	Scaffold000001438
1179	NW_017539750.1	1	LN592710.1	Scaffold000003399
1180	NW_017539753.1	3	LN592713.1	Scaffold000008950
1181	NW_017539756.1	2	LN592716.1	Scaffold000004139
1182	NW_017539761.1	7	LN592721.1	Scaffold000007971
1183	NW_017539762.1	5	LN592722.1	Scaffold000010605
1184	NW_017539764.1	4	LN592724.1	Scaffold000008593
1185	NW_017539766.1	2	LN592726.1	Scaffold000000672
1186	NW_017539767.1	1	LN592727.1	Scaffold000003539
1187	NW_017539768.1	1	LN592728.1	Scaffold000011179
1188	NW_017539769.1	2	LN592729.1	Scaffold000011089
1189	NW_017539770.1	22	LN592730.1	Scaffold000001066
1190	NW_017539772.1	4	LN592732.1	Scaffold000010154
1191	NW_017539775.1	5	LN592735.1	Scaffold000005886
1192	NW_017539776.1	33	LN592736.1	Scaffold000000979
1193	NW_017539788.1	2	LN592748.1	Scaffold000006305
1194	NW_017539789.1	4	LN592749.1	Scaffold000001990
1195	NW_017539792.1	6	LN592752.1	Scaffold000028909
1196	NW_017539794.1	8	LN592754.1	Scaffold000001288
1197	NW_017539797.1	6	LN592757.1	Scaffold000002174
1198	NW_017539799.1	3	LN592759.1	Scaffold000010363
1199	NW_017539806.1	2	LN592766.1	Scaffold000001697
1200	NW_017539811.1	9	LN592771.1	Scaffold000002239
1201	NW_017539814.1	1	LN592774.1	Scaffold000009831
1202	NW_017539815.1	3	LN592775.1	Scaffold000023284
1203	NW_017539819.1	10	LN592779.1	Scaffold000001038
1204	NW_017539820.1	3	LN592780.1	Scaffold000002358
1205	NW_017539826.1	3	LN592786.1	Scaffold000011283
1206	NW_017539827.1	3	LN592787.1	Scaffold000010368
1207	NW_017539830.1	15	LN592790.1	Scaffold000002326
1208	NW_017539833.1	4	LN592793.1	Scaffold000001340
1209	NW_017539835.1	4	LN592795.1	Scaffold000000821
1210	NW_017539836.1	2	LN592796.1	Scaffold000002094
1211	NW_017539841.1	1	LN592801.1	Scaffold000003106
1212	NW_017539842.1	8	LN592802.1	Scaffold000003560
1213	NW_017539843.1	5	LN592803.1	Scaffold000006031
1214	NW_017539853.1	3	LN592813.1	Scaffold000008865
1215	NW_017539854.1	3	LN592814.1	Scaffold000002426
1216	NW_017539856.1	5	LN592816.1	Scaffold000004532
1217	NW_017539863.1	2	LN592823.1	Scaffold000000333
1218	NW_017539865.1	4	LN592825.1	Scaffold000001091
1219	NW_017539866.1	24	LN592826.1	Scaffold000000346
1220	NW_017539871.1	23	LN592831.1	Scaffold000028907
1221	NW_017539876.1	32	LN592836.1	Scaffold000001747
1222	NW_017539881.1	4	LN592841.1	Scaffold000000966
1223	NW_017539882.1	5	LN592842.1	Scaffold000008879
1224	NW_017539884.1	3	LN592844.1	Scaffold000014576
1225	NW_017539887.1	6	LN592847.1	Scaffold000001740
1226	NW_017539889.1	7	LN592849.1	Scaffold000006917
1227	NW_017539890.1	1	LN592850.1	Scaffold000004543
1228	NW_017539892.1	3	LN592852.1	Scaffold000006747
1229	NW_017539897.1	7	LN592857.1	Scaffold000001635
1230	NW_017539898.1	4	LN592858.1	Scaffold000005078
1231	NW_017539900.1	1	LN592860.1	Scaffold000010486
1232	NW_017539901.1	5	LN592861.1	Scaffold000000741
1233	NW_017539904.1	1	LN592864.1	Scaffold000017376
1234	NW_017539905.1	2	LN592865.1	Scaffold000005195
1235	NW_017539906.1	27	LN592866.1	Scaffold000000244
1236	NW_017539907.1	28	LN592867.1	Scaffold000000006
1237	NW_017539910.1	6	LN592870.1	Scaffold000009334
1238	NW_017539913.1	5	LN592873.2	Scaffold000002880
1239	NW_017539914.1	1	LN592874.1	Scaffold000009347
1240	NW_017539916.1	4	LN592876.1	Scaffold000011530
1241	NW_017539917.1	3	LN592877.1	Scaffold000004656
1242	NW_017539918.1	2	LN592878.1	Scaffold000001250
1243	NW_017539920.1	1	LN592880.1	Scaffold000003877
1244	NW_017539922.1	2	LN592882.1	Scaffold000001822
1245	NW_017539924.1	6	LN592884.1	Scaffold000005912
1246	NW_017539925.1	22	LN592885.1	Scaffold000000738
1247	NW_017539926.1	2	LN592886.1	Scaffold000003646
1248	NW_017539928.1	4	LN592888.1	Scaffold000003033
1249	NW_017539929.1	1	LN592889.1	Scaffold000008035
1250	NW_017539930.1	5	LN592890.1	Scaffold000002330
1251	NW_017539931.1	6	LN592891.1	Scaffold000000484
1252	NW_017539932.1	6	LN592892.1	Scaffold000001363
1253	NW_017539933.1	3	LN592893.1	Scaffold000009239
1254	NW_017539935.1	1	LN592895.1	Scaffold000000209
1255	NW_017539936.1	53	LN592896.1	Scaffold000028830
1256	NW_017539938.1	18	LN592898.1	Scaffold000028958
1257	NW_017539939.1	2	LN592899.1	Scaffold000001422
1258	NW_017539941.1	1	LN592901.1	Scaffold000000731
1259	NW_017539943.1	1	LN592903.1	Scaffold000001044
1260	NW_017539944.1	5	LN592904.1	Scaffold000023567
1261	NW_017539945.1	2	LN592905.1	Scaffold000005503
1262	NW_017539948.1	1	LN592908.1	Scaffold000011066
1263	NW_017539949.1	12	LN592909.1	Scaffold000001996
1264	NW_017539951.1	1	LN592911.1	Scaffold000008418
1265	NW_017539952.1	18	LN592912.1	Scaffold000000038
1266	NW_017539957.1	1	LN592917.1	Scaffold000009855
1267	NW_017539961.1	5	LN592921.1	Scaffold000010752
1268	NW_017539965.1	1	LN592925.1	Scaffold000018226
1269	NW_017539966.1	7	LN592926.1	Scaffold000001734
1270	NW_017539968.1	7	LN592928.1	Scaffold000000482
1271	NW_017539969.1	14	LN592929.1	Scaffold000000300
1272	NW_017539970.1	25	LN592930.1	Scaffold000028889
1273	NW_017539972.1	2	LN592932.1	Scaffold000005874
1274	NW_017539973.1	9	LN592933.1	Scaffold000000703
1275	NW_017539975.1	1	LN592935.1	Scaffold000025812
1276	NW_017539979.1	2	LN592939.1	Scaffold000001247
1277	NW_017539980.1	12	LN592940.1	Scaffold000001655
1278	NW_017539984.1	2	LN592944.1	Scaffold000002518
1279	NW_017539986.1	11	LN592946.1	Scaffold000000934
1280	NW_017539987.1	21	LN592947.1	Scaffold000000792
1281	NW_017539988.1	1	LN592948.1	Scaffold000018260
1282	NW_017539991.1	4	LN592951.1	Scaffold000004587
1283	NW_017539992.1	7	LN592952.1	Scaffold000003910
1284	NW_017539993.1	1	LN592953.1	Scaffold000010777
1285	NW_017539995.1	5	LN592955.1	Scaffold000003118
1286	NW_017539996.1	1	LN592956.1	Scaffold000006444
1287	NW_017539997.1	3	LN592957.1	Scaffold000004315
1288	NW_017539999.1	1	LN592959.1	Scaffold000004645
1289	NW_017540000.1	3	LN592960.1	Scaffold000001517
1290	NW_017540002.1	4	LN592962.1	Scaffold000002513
1291	NW_017540004.1	11	LN592964.1	Scaffold000001897
1292	NW_017540005.1	9	LN592965.1	Scaffold000000892
1293	NW_017540006.1	7	LN592966.1	Scaffold000002339
1294	NW_017540008.1	1	LN592968.1	Scaffold000001768
1295	NW_017540009.1	7	LN592969.1	Scaffold000002344
1296	NW_017540011.1	7	LN592971.1	Scaffold000001951
1297	NW_017540013.1	1	LN592973.1	Scaffold000010692
1298	NW_017540016.1	1	LN592976.1	Scaffold000001660
1299	NW_017540017.1	4	LN592977.1	Scaffold000010796
1300	NW_017540022.1	4	LN592982.1	Scaffold000018824
1301	NW_017540023.1	1	LN592983.1	Scaffold000010615
1302	NW_017540026.1	1	LN592986.1	Scaffold000008203
1303	NW_017540027.1	1	LN592987.1	Scaffold000001913
1304	NW_017540030.1	3	LN592990.1	Scaffold000003083
1305	NW_017540032.1	3	LN592992.1	Scaffold000003144
1306	NW_017540034.1	7	LN592994.1	Scaffold000001874
1307	NW_017540036.1	3	LN592996.1	Scaffold000001184
1308	NW_017540046.1	2	LN593006.1	Scaffold000001846
1309	NW_017540048.1	7	LN593008.1	Scaffold000001976
1310	NW_017540049.1	2	LN593009.1	Scaffold000002179
1311	NW_017540050.1	5	LN593010.1	Scaffold000011621
1312	NW_017540054.1	43	LN593014.1	Scaffold000028893
1313	NW_017540055.1	1	LN593015.1	Scaffold000002639
1314	NW_017540056.1	2	LN593016.1	Scaffold000001900
1315	NW_017540058.1	1	LN593018.1	Scaffold000009760
1316	NW_017540060.1	3	LN593020.1	Scaffold000007063
1317	NW_017540063.1	1	LN593023.1	Scaffold000009230
1318	NW_017540065.1	1	LN593025.1	Scaffold000012382
1319	NW_017540068.1	1	LN593028.1	Scaffold000017243
1320	NW_017540074.1	1	LN593034.1	Scaffold000001454
1321	NW_017540079.1	1	LN593039.1	Scaffold000012344
1322	NW_017540081.1	43	LN593041.1	Scaffold000029000
1323	NW_017540084.1	1	LN593044.1	Scaffold000016658
1324	NW_017540086.1	5	LN593046.1	Scaffold000003126
1325	NW_017540087.1	1	LN593047.1	Scaffold000002430
1326	NW_017540088.1	1	LN593048.1	Scaffold000006415
1327	NW_017540089.1	3	LN593049.1	Scaffold000001370
1328	NW_017540093.1	4	LN593053.1	Scaffold000001819
1329	NW_017540094.1	4	LN593054.1	Scaffold000001614
1330	NW_017540095.1	1	LN593055.1	Scaffold000021475
1331	NW_017540096.1	1	LN593056.1	Scaffold000002160
1332	NW_017540098.1	8	LN593058.1	Scaffold000001569
1333	NW_017540099.1	8	LN593059.1	Scaffold000000894
1334	NW_017540100.1	29	LN593060.1	Scaffold000028991
1335	NW_017540101.1	6	LN593061.1	Scaffold000011091
1336	NW_017540102.1	1	LN593062.1	Scaffold000023174
1337	NW_017540103.1	9	LN593063.1	Scaffold000001464
1338	NW_017540105.1	11	LN593065.1	Scaffold000000403
1339	NW_017540106.1	5	LN593066.1	Scaffold000002919
1340	NW_017540109.1	2	LN593069.1	Scaffold000001960
1341	NW_017540112.1	10	LN593072.1	Scaffold000000410
1342	NW_017540113.1	2	LN593073.1	Scaffold000006222
1343	NW_017540116.1	2	LN593076.1	Scaffold000002725
1344	NW_017540121.1	2	LN593081.1	Scaffold000020682
1345	NW_017540124.1	4	LN593084.1	Scaffold000009716
1346	NW_017540125.1	9	LN593085.1	Scaffold000005486
1347	NW_017540128.1	1	LN593088.1	Scaffold000010139
1348	NW_017540129.1	4	LN593089.1	Scaffold000008172
1349	NW_017540130.1	3	LN593090.1	Scaffold000006213
1350	NW_017540131.1	1	LN593091.1	Scaffold000025186
1351	NW_017540134.1	1	LN593094.1	Scaffold000008711
1352	NW_017540135.1	1	LN593095.1	Scaffold000022826
1353	NW_017540136.1	1	LN593096.1	Scaffold000000686
1354	NW_017540137.1	2	LN593097.1	Scaffold000001424
1355	NW_017540138.1	2	LN593098.1	Scaffold000001666
1356	NW_017540146.1	2	LN593106.1	Scaffold000012400
1357	NW_017540147.1	5	LN593107.1	Scaffold000010085
1358	NW_017540150.1	1	LN593110.1	Scaffold000011447
1359	NW_017540154.1	2	LN593114.1	Scaffold000005149
1360	NW_017540155.1	1	LN593115.1	Scaffold000003278
1361	NW_017540161.1	1	LN593121.1	Scaffold000005866
1362	NW_017540162.1	3	LN593122.1	Scaffold000009993
1363	NW_017540164.1	3	LN593124.1	Scaffold000001473
1364	NW_017540165.1	1	LN593125.1	Scaffold000007855
1365	NW_017540167.1	1	LN593127.1	Scaffold000005637
1366	NW_017540168.1	2	LN593128.1	Scaffold000003960
1367	NW_017540173.1	9	LN593133.1	Scaffold000002092
1368	NW_017540174.1	7	LN593134.1	Scaffold000001941
1369	NW_017540175.1	6	LN593135.1	Scaffold000000711
1370	NW_017540176.1	2	LN593136.1	Scaffold000007806
1371	NW_017540177.1	1	LN593137.1	Scaffold000002289
1372	NW_017540178.1	3	LN593138.1	Scaffold000000288
1373	NW_017540181.1	1	LN593141.1	Scaffold000000101
1374	NW_017540184.1	2	LN593144.1	Scaffold000002656
1375	NW_017540188.1	3	LN593148.1	Scaffold000010810
1376	NW_017540193.1	3	LN593153.1	Scaffold000014116
1377	NW_017540194.1	1	LN593154.1	Scaffold000004563
1378	NW_017540196.1	10	LN593156.1	Scaffold000000011
1379	NW_017540198.1	17	LN593158.1	Scaffold000002376
1380	NW_017540200.1	3	LN593160.1	Scaffold000002232
1381	NW_017540205.1	12	LN593165.1	Scaffold000000362
1382	NW_017540206.1	1	LN593166.1	Scaffold000008377
1383	NW_017540207.1	18	LN593167.1	Scaffold000029021
1384	NW_017540208.1	4	LN593168.1	Scaffold000002241
1385	NW_017540209.1	3	LN593169.1	Scaffold000009633
1386	NW_017540210.1	1	LN593170.1	Scaffold000009320
1387	NW_017540211.1	1	LN593171.1	Scaffold000007074
1388	NW_017540212.1	3	LN593172.1	Scaffold000002332
1389	NW_017540213.1	21	LN593173.1	Scaffold000002416
1390	NW_017540217.1	8	LN593177.1	Scaffold000002497
1391	NW_017540218.1	9	LN593178.1	Scaffold000002039
1392	NW_017540220.1	5	LN593180.1	Scaffold000002248
1393	NW_017540223.1	6	LN593183.1	Scaffold000003889
1394	NW_017540225.1	6	LN593185.1	Scaffold000001759
1395	NW_017540234.1	2	LN593194.1	Scaffold000010647
1396	NW_017540236.1	4	LN593196.1	Scaffold000006399
1397	NW_017540240.1	1	LN593200.1	Scaffold000012923
1398	NW_017540242.1	1	LN593202.1	Scaffold000018875
1399	NW_017540247.1	1	LN593207.1	Scaffold000005700
1400	NW_017540248.1	12	LN593208.1	Scaffold000000965
1401	NW_017540251.1	3	LN593211.1	Scaffold000006780
1402	NW_017540255.1	2	LN593215.1	Scaffold000003074
1403	NW_017540257.1	1	LN593217.1	Scaffold000002552
1404	NW_017540258.1	8	LN593218.1	Scaffold000002720
1405	NW_017540263.1	1	LN593223.1	Scaffold000002155
1406	NW_017540264.1	1	LN593224.1	Scaffold000007210
1407	NW_017540265.1	1	LN593225.1	Scaffold000001387
1408	NW_017540269.1	2	LN593229.1	Scaffold000025723
1409	NW_017540272.1	5	LN593232.1	Scaffold000004223
1410	NW_017540274.1	5	LN593234.1	Scaffold000003002
1411	NW_017540277.1	2	LN593237.1	Scaffold000007416
1412	NW_017540278.1	3	LN593238.1	Scaffold000006342
1413	NW_017540279.1	3	LN593239.1	Scaffold000002265
1414	NW_017540281.1	2	LN593241.1	Scaffold000009246
1415	NW_017540283.1	3	LN593243.1	Scaffold000009156
1416	NW_017540287.1	18	LN593247.1	Scaffold000000949
1417	NW_017540291.1	5	LN593251.1	Scaffold000010971
1418	NW_017540296.1	1	LN593256.1	Scaffold000002306
1419	NW_017540297.1	2	LN593257.1	Scaffold000004427
1420	NW_017540300.1	20	LN593260.1	Scaffold000029044
1421	NW_017540301.1	2	LN593261.1	Scaffold000000690
1422	NW_017540305.1	1	LN593265.1	Scaffold000016116
1423	NW_017540309.1	1	LN593269.1	Scaffold000003577
1424	NW_017540310.1	1	LN593270.1	Scaffold000022362
1425	NW_017540311.1	6	LN593271.1	Scaffold000001599
1426	NW_017540312.1	3	LN593272.1	Scaffold000001543
1427	NW_017540315.1	6	LN593275.1	Scaffold000002273
1428	NW_017540317.1	26	LN593277.1	Scaffold000000537
1429	NW_017540318.1	2	LN593278.1	Scaffold000003778
1430	NW_017540320.1	12	LN593280.1	Scaffold000002219
1431	NW_017540321.1	10	LN593281.1	Scaffold000000595
1432	NW_017540323.1	10	LN593283.1	Scaffold000003174
1433	NW_017540325.1	6	LN593285.1	Scaffold000002380
1434	NW_017540327.1	4	LN593287.1	Scaffold000002068
1435	NW_017540328.1	4	LN593288.1	Scaffold000001688
1436	NW_017540331.1	4	LN593291.1	Scaffold000005970
1437	NW_017540332.1	3	LN593292.1	Scaffold000004448
1438	NW_017540333.1	11	LN593293.1	Scaffold000000856
1439	NW_017540335.1	1	LN593295.1	Scaffold000009477
1440	NW_017540337.1	5	LN593297.1	Scaffold000000522
1441	NW_017540338.1	22	LN593298.1	Scaffold000001168
1442	NW_017540341.1	1	LN593301.1	Scaffold000002405
1443	NW_017540342.1	2	LN593302.1	Scaffold000003042
1444	NW_017540344.1	3	LN593304.1	Scaffold000004715
1445	NW_017540345.1	4	LN593305.1	Scaffold000000477
1446	NW_017540346.1	1	LN593306.1	Scaffold000006588
1447	NW_017540348.1	1	LN593308.1	Scaffold000011553
1448	NW_017540350.1	1	LN593310.1	Scaffold000007504
1449	NW_017540353.1	13	LN593313.1	Scaffold000010461
1450	NW_017540354.1	6	LN593314.1	Scaffold000002208
1451	NW_017540355.1	4	LN593315.1	Scaffold000002904
1452	NW_017540357.1	4	LN593317.1	Scaffold000001720
1453	NW_017540367.1	19	LN593327.1	Scaffold000002161
1454	NW_017540369.1	2	LN593329.1	Scaffold000012395
1455	NW_017540370.1	1	LN593330.1	Scaffold000008090
1456	NW_017540372.1	2	LN593332.1	Scaffold000002040
1457	NW_017540374.1	1	LN593334.1	Scaffold000002816
1458	NW_017540376.1	8	LN593336.1	Scaffold000002223
1459	NW_017540377.1	6	LN593337.1	Scaffold000002676
1460	NW_017540379.1	1	LN593339.1	Scaffold000004585
1461	NW_017540382.1	1	LN593342.1	Scaffold000002813
1462	NW_017540383.1	4	LN593343.1	Scaffold000000296
1463	NW_017540384.1	1	LN593344.1	Scaffold000002016
1464	NW_017540387.1	11	LN593347.1	Scaffold000005641
1465	NW_017540388.1	23	LN593348.1	Scaffold000001632
1466	NW_017540390.1	1	LN593350.1	Scaffold000006293
1467	NW_017540395.1	2	LN593355.1	Scaffold000006307
1468	NW_017540398.1	3	LN593358.1	Scaffold000003382
1469	NW_017540400.1	1	LN593360.1	Scaffold000007029
1470	NW_017540401.1	3	LN593361.1	Scaffold000004483
1471	NW_017540405.1	1	LN593365.1	Scaffold000017853
1472	NW_017540408.1	8	LN593368.1	Scaffold000002323
1473	NW_017540410.1	3	LN593370.1	Scaffold000012318
1474	NW_017540412.1	2	LN593372.1	Scaffold000001923
1475	NW_017540414.1	1	LN593374.1	Scaffold000009749
1476	NW_017540416.1	6	LN593376.1	Scaffold000002142
1477	NW_017540418.1	2	LN593378.1	Scaffold000011102
1478	NW_017540419.1	1	LN593379.1	Scaffold000003831
1479	NW_017540424.1	25	LN593384.1	Scaffold000001592
1480	NW_017540425.1	2	LN593385.1	Scaffold000002128
1481	NW_017540426.1	2	LN593386.1	Scaffold000006768
1482	NW_017540428.1	8	LN593388.1	Scaffold000006136
1483	NW_017540430.1	11	LN593390.1	Scaffold000000579
1484	NW_017540435.1	2	LN593395.1	Scaffold000005175
1485	NW_017540438.1	10	LN593398.1	Scaffold000002116
1486	NW_017540444.1	13	LN593404.1	Scaffold000002072
1487	NW_017540446.1	2	LN593406.1	Scaffold000005450
1488	NW_017540448.1	2	LN593408.1	Scaffold000016645
1489	NW_017540450.1	1	LN593410.1	Scaffold000011285
1490	NW_017540453.1	2	LN593413.1	Scaffold000002674
1491	NW_017540454.1	14	LN593414.1	Scaffold000000858
1492	NW_017540458.1	3	LN593418.1	Scaffold000007964
1493	NW_017540461.1	1	LN593421.1	Scaffold000023515
1494	NW_017540462.1	8	LN593422.1	Scaffold000006510
1495	NW_017540463.1	5	LN593423.1	Scaffold000004008
1496	NW_017540464.1	1	LN593424.1	Scaffold000003223
1497	NW_017540467.1	6	LN593427.1	Scaffold000002196
1498	NW_017540472.1	17	LN593432.1	Scaffold000000555
1499	NW_017540473.1	5	LN593433.1	Scaffold000001648
1500	NW_017540477.1	8	LN593437.1	Scaffold000010822
1501	NW_017540478.1	2	LN593438.1	Scaffold000004102
1502	NW_017540480.1	32	LN593440.1	Scaffold000000865
1503	NW_017540481.1	2	LN593441.1	Scaffold000005258
1504	NW_017540482.1	1	LN593442.1	Scaffold000020434
1505	NW_017540484.1	1	LN593444.1	Scaffold000008404
1506	NW_017540487.1	1	LN593447.1	Scaffold000006450
1507	NW_017540488.1	7	LN593448.1	Scaffold000002565
1508	NW_017540494.1	38	LN593454.1	Scaffold000000047
1509	NW_017540495.1	3	LN593455.1	Scaffold000016006
1510	NW_017540496.1	1	LN593456.1	Scaffold000010580
1511	NW_017540498.1	8	LN593458.1	Scaffold000001384
1512	NW_017540499.1	6	LN593459.1	Scaffold000002872
1513	NW_017540500.1	2	LN593460.1	Scaffold000010342
1514	NW_017540501.1	1	LN593461.1	Scaffold000008799
1515	NW_017540505.1	1	LN593465.1	Scaffold000001992
1516	NW_017540506.1	1	LN593466.1	Scaffold000010860
1517	NW_017540508.1	4	LN593468.1	Scaffold000009061
1518	NW_017540509.1	5	LN593469.1	Scaffold000001906
1519	NW_017540512.1	4	LN593472.1	Scaffold000001261
1520	NW_017540515.1	5	LN593475.1	Scaffold000006047
1521	NW_017540518.1	1	LN593478.1	Scaffold000000262
1522	NW_017540519.1	1	LN593479.1	Scaffold000005672
1523	NW_017540520.1	1	LN593480.1	Scaffold000008746
1524	NW_017540523.1	8	LN593483.1	Scaffold000004884
1525	NW_017540524.1	19	LN593484.1	Scaffold000000344
1526	NW_017540528.1	3	LN593488.1	Scaffold000001381
1527	NW_017540529.1	3	LN593489.1	Scaffold000005321
1528	NW_017540532.1	1	LN593492.1	Scaffold000003184
1529	NW_017540533.1	5	LN593493.1	Scaffold000001641
1530	NW_017540534.1	1	LN593494.1	Scaffold000007483
1531	NW_017540536.1	1	LN593496.1	Scaffold000002644
1532	NW_017540539.1	11	LN593499.1	Scaffold000001449
1533	NW_017540541.1	7	LN593501.1	Scaffold000002154
1534	NW_017540545.1	4	LN593505.1	Scaffold000006209
1535	NW_017540548.1	1	LN593508.1	Scaffold000001296
1536	NW_017540549.1	5	LN593509.1	Scaffold000002428
1537	NW_017540552.1	1	LN593512.1	Scaffold000002768
1538	NW_017540554.1	2	LN593514.1	Scaffold000015231
1539	NW_017540555.1	2	LN593515.1	Scaffold000003021
1540	NW_017540556.1	1	LN593516.1	Scaffold000003012
1541	NW_017540557.1	1	LN593517.1	Scaffold000006186
1542	NW_017540561.1	7	LN593521.1	Scaffold000002961
1543	NW_017540562.1	5	LN593522.1	Scaffold000001607
1544	NW_017540563.1	28	LN593523.1	Scaffold000001174
1545	NW_017540564.1	5	LN593524.1	Scaffold000000385
1546	NW_017540567.1	48	LN593527.1	Scaffold000001128
1547	NW_017540568.1	3	LN593528.1	Scaffold000003040
1548	NW_017540569.1	1	LN593529.1	Scaffold000011485
1549	NW_017540571.1	2	LN593531.1	Scaffold000007222
1550	NW_017540582.1	1	LN593542.1	Scaffold000000674
1551	NW_017540583.1	6	LN593543.1	Scaffold000001911
1552	NW_017540587.1	17	LN593547.1	Scaffold000000515
1553	NW_017540594.1	28	LN593554.1	Scaffold000000195
1554	NW_017540597.1	1	LN593557.1	Scaffold000009149
1555	NW_017540600.1	2	LN593560.1	Scaffold000008517
1556	NW_017540601.1	1	LN593561.1	Scaffold000007266
1557	NW_017540604.1	1	LN593564.1	Scaffold000000377
1558	NW_017540605.1	9	LN593565.1	Scaffold000001876
1559	NW_017540608.1	1	LN593568.1	Scaffold000012141
1560	NW_017540609.1	3	LN593569.1	Scaffold000008193
1561	NW_017540610.1	7	LN593570.1	Scaffold000002580
1562	NW_017540613.1	2	LN593573.1	Scaffold000006090
1563	NW_017540614.1	8	LN593574.1	Scaffold000002646
1564	NW_017540617.1	2	LN593577.1	Scaffold000002213
1565	NW_017540627.1	6	LN593587.1	Scaffold000005116
1566	NW_017540628.1	3	LN593588.1	Scaffold000013119
1567	NW_017540630.1	1	LN593590.1	Scaffold000010694
1568	NW_017540634.1	6	LN593594.1	Scaffold000005789
1569	NW_017540637.1	1	LN593597.1	Scaffold000006617
1570	NW_017540638.1	3	LN593598.1	Scaffold000002384
1571	NW_017540641.1	1	LN593601.1	Scaffold000006042
1572	NW_017540642.1	4	LN593602.1	Scaffold000002863
1573	NW_017540643.1	1	LN593603.1	Scaffold000007709
1574	NW_017540646.1	10	LN593606.1	Scaffold000002030
1575	NW_017540650.1	5	LN593610.1	Scaffold000002045
1576	NW_017540651.1	4	LN593611.1	Scaffold000002637
1577	NW_017540656.1	1	LN593616.1	Scaffold000001817
1578	NW_017540657.1	2	LN593617.1	Scaffold000008443
1579	NW_017540658.1	1	LN593618.1	Scaffold000001974
1580	NW_017540661.1	9	LN593621.1	Scaffold000002220
1581	NW_017540663.1	1	LN593623.1	Scaffold000012642
1582	NW_017540664.1	2	LN593624.1	Scaffold000001701
1583	NW_017540666.1	5	LN593626.1	Scaffold000021410
1584	NW_017540668.1	7	LN593628.1	Scaffold000000970
1585	NW_017540669.1	11	LN593629.1	Scaffold000007290
1586	NW_017540670.1	4	LN593630.1	Scaffold000005025
1587	NW_017540671.1	1	LN593631.1	Scaffold000003849
1588	NW_017540673.1	1	LN593633.1	Scaffold000008037
1589	NW_017540674.1	12	LN593634.1	Scaffold000000008
1590	NW_017540681.1	13	LN593641.1	Scaffold000001321
1591	NW_017540683.1	2	LN593643.1	Scaffold000004381
1592	NW_017540684.1	2	LN593644.1	Scaffold000008616
1593	NW_017540685.1	4	LN593645.1	Scaffold000008060
1594	NW_017540687.1	10	LN593647.1	Scaffold000001571
1595	NW_017540688.1	5	LN593648.1	Scaffold000009091
1596	NW_017540689.1	1	LN593649.1	Scaffold000006818
1597	NW_017540690.1	1	LN593650.1	Scaffold000002254
1598	NW_017540691.1	2	LN593651.1	Scaffold000002003
1599	NW_017540692.1	3	LN593652.1	Scaffold000008345
1600	NW_017540695.1	1	LN593655.1	Scaffold000009515
1601	NW_017540697.1	7	LN593657.1	Scaffold000005185
1602	NW_017540698.1	2	LN593658.1	Scaffold000009342
1603	NW_017540700.1	3	LN593660.1	Scaffold000007230
1604	NW_017540701.1	1	LN593661.1	Scaffold000003063
1605	NW_017540703.1	3	LN593663.1	Scaffold000000531
1606	NW_017540704.1	4	LN593664.1	Scaffold000005610
1607	NW_017540705.1	7	LN593665.1	Scaffold000000843
1608	NW_017540708.1	6	LN593668.1	Scaffold000005161
1609	NW_017540710.1	3	LN593670.1	Scaffold000006673
1610	NW_017540711.1	4	LN593671.1	Scaffold000002436
1611	NW_017540715.1	1	LN593675.1	Scaffold000005807
1612	NW_017540716.1	3	LN593676.1	Scaffold000001938
1613	NW_017540721.1	4	LN593681.1	Scaffold000006472
1614	NW_017540722.1	42	LN593682.1	Scaffold000000701
1615	NW_017540723.1	1	LN593683.1	Scaffold000002400
1616	NW_017540726.1	6	LN593686.1	Scaffold000001328
1617	NW_017540727.1	1	LN593687.1	Scaffold000008948
1618	NW_017540730.1	17	LN593690.1	Scaffold000000202
1619	NW_017540731.1	1	LN593691.1	Scaffold000009726
1620	NW_017540733.1	3	LN593693.1	Scaffold000005619
1621	NW_017540737.1	3	LN593697.1	Scaffold000008851
1622	NW_017540738.1	1	LN593698.1	Scaffold000003952
1623	NW_017540740.1	1	LN593700.1	Scaffold000007363
1624	NW_017540741.1	2	LN593701.1	Scaffold000018202
1625	NW_017540746.1	3	LN593706.1	Scaffold000001909
1626	NW_017540752.1	7	LN593712.1	Scaffold000002229
1627	NW_017540756.1	1	LN593716.1	Scaffold000010534
1628	NW_017540757.1	11	LN593717.1	Scaffold000000246
1629	NW_017540759.1	3	LN593719.1	Scaffold000008386
1630	NW_017540760.1	35	LN593720.1	Scaffold000000879
1631	NW_017540762.1	2	LN593722.1	Scaffold000021529
1632	NW_017540764.1	4	LN593724.1	Scaffold000005511
1633	NW_017540767.1	5	LN593727.1	Scaffold000003146
1634	NW_017540768.1	7	LN593728.1	Scaffold000001298
1635	NW_017540771.1	1	LN593731.1	Scaffold000018625
1636	NW_017540772.1	2	LN593732.1	Scaffold000009383
1637	NW_017540774.1	1	LN593734.1	Scaffold000010292
1638	NW_017540776.1	1	LN593736.1	Scaffold000011393
1639	NW_017540780.1	2	LN593740.1	Scaffold000003116
1640	NW_017540783.1	1	LN593743.1	Scaffold000002951
1641	NW_017540784.1	4	LN593744.1	Scaffold000004122
1642	NW_017540785.1	1	LN593745.1	Scaffold000009016
1643	NW_017540786.1	3	LN593746.1	Scaffold000001529
1644	NW_017540788.1	4	LN593748.1	Scaffold000002418
1645	NW_017540789.1	5	LN593749.1	Scaffold000014282
1646	NW_017540794.1	1	LN593754.1	Scaffold000004583
1647	NW_017540795.1	1	LN593755.1	Scaffold000003675
1648	NW_017540796.1	2	LN593756.1	Scaffold000002806
1649	NW_017540800.1	2	LN593760.1	Scaffold000001730
1650	NW_017540802.1	3	LN593762.1	Scaffold000004481
1651	NW_017540805.1	2	LN593765.1	Scaffold000008677
1652	NW_017540808.1	2	LN593768.1	Scaffold000005445
1653	NW_017540809.1	2	LN593769.1	Scaffold000001757
1654	NW_017540810.1	5	LN593770.1	Scaffold000005841
1655	NW_017540817.1	1	LN593777.1	Scaffold000009296
1656	NW_017540821.1	1	LN593781.1	Scaffold000002761
1657	NW_017540822.1	1	LN593782.1	Scaffold000003297
1658	NW_017540823.1	2	LN593783.1	Scaffold000001267
1659	NW_017540825.1	1	LN593785.1	Scaffold000010905
1660	NW_017540826.1	2	LN593786.1	Scaffold000001146
1661	NW_017540827.1	1	LN593787.1	Scaffold000002325
1662	NW_017540832.1	4	LN593792.1	Scaffold000002682
1663	NW_017540833.1	6	LN593793.1	Scaffold000010149
1664	NW_017540837.1	12	LN593797.1	Scaffold000001500
1665	NW_017540838.1	4	LN593798.1	Scaffold000008118
1666	NW_017540840.1	9	LN593800.1	Scaffold000000472
1667	NW_017540842.1	3	LN593802.1	Scaffold000000790
1668	NW_017540843.1	5	LN593803.1	Scaffold000001824
1669	NW_017540845.1	2	LN593805.1	Scaffold000010272
1670	NW_017540846.1	1	LN593806.1	Scaffold000014316
1671	NW_017540847.1	1	LN593807.1	Scaffold000001085
1672	NW_017540848.1	3	LN593808.1	Scaffold000002559
1673	NW_017540849.1	5	LN593809.1	Scaffold000007595
1674	NW_017540851.1	10	LN593811.1	Scaffold000002399
1675	NW_017540853.1	1	LN593813.1	Scaffold000011886
1676	NW_017540855.1	3	LN593815.1	Scaffold000003829
1677	NW_017540856.1	1	LN593816.1	Scaffold000003641
1678	NW_017540859.1	1	LN593819.1	Scaffold000001366
1679	NW_017540863.1	3	LN593823.1	Scaffold000003610
1680	NW_017540871.1	6	LN593831.1	Scaffold000001153
1681	NW_017540872.1	3	LN593832.1	Scaffold000000307
1682	NW_017540874.1	4	LN593834.1	Scaffold000004425
1683	NW_017540877.1	1	LN593837.1	Scaffold000001356
1684	NW_017540878.1	6	LN593838.1	Scaffold000002679
1685	NW_017540879.1	1	LN593839.1	Scaffold000001259
1686	NW_017540881.1	1	LN593841.1	Scaffold000005626
1687	NW_017540882.1	1	LN593842.1	Scaffold000001156
1688	NW_017540884.1	1	LN593844.1	Scaffold000001268
1689	NW_017540885.1	1	LN593845.1	Scaffold000011009
1690	NW_017540887.1	4	LN593847.1	Scaffold000004962
1691	NW_017540890.1	3	LN593850.1	Scaffold000002699
1692	NW_017540895.1	6	LN593855.1	Scaffold000001023
1693	NW_017540897.1	21	LN593857.1	Scaffold000001596
1694	NW_017540900.1	2	LN593860.1	Scaffold000004825
1695	NW_017540902.1	1	LN593862.1	Scaffold000000977
1696	NW_017540906.1	2	LN593866.1	Scaffold000011918
1697	NW_017540909.1	7	LN593869.1	Scaffold000022042
1698	NW_017540910.1	1	LN593870.1	Scaffold000002791
1699	NW_017540911.1	1	LN593871.1	Scaffold000012391
1700	NW_017540912.1	1	LN593872.1	Scaffold000009940
1701	NW_017540914.1	7	LN593874.1	Scaffold000005836
1702	NW_017540916.1	6	LN593876.1	Scaffold000002271
1703	NW_017540917.1	1	LN593877.1	Scaffold000002931
1704	NW_017540919.1	1	LN593879.1	Scaffold000005003
1705	NW_017540921.1	1	LN593881.1	Scaffold000008849
1706	NW_017540922.1	4	LN593882.1	Scaffold000001836
1707	NW_017540928.1	3	LN593888.1	Scaffold000001642
1708	NW_017540933.1	2	LN593893.1	Scaffold000002370
1709	NW_017540938.1	6	LN593898.1	Scaffold000017836
1710	NW_017540939.1	15	LN593899.1	Scaffold000001302
1711	NW_017540940.1	1	LN593900.1	Scaffold000005827
1712	NW_017540941.1	2	LN593901.1	Scaffold000001605
1713	NW_017540946.1	1	LN593906.1	Scaffold000002966
1714	NW_017540947.1	1	LN593907.1	Scaffold000023199
1715	NW_017540948.1	3	LN593908.1	Scaffold000003751
1716	NW_017540951.1	15	LN593911.1	Scaffold000000115
1717	NW_017540952.1	3	LN593912.1	Scaffold000002569
1718	NW_017540954.1	8	LN593914.1	Scaffold000007662
1719	NW_017540956.1	2	LN593916.1	Scaffold000017673
1720	NW_017540959.1	1	LN593919.1	Scaffold000010053
1721	NW_017540962.1	2	LN593922.1	Scaffold000010514
1722	NW_017540963.1	7	LN593923.1	Scaffold000001849
1723	NW_017540964.1	2	LN593924.1	Scaffold000001784
1724	NW_017540968.1	8	LN593928.1	Scaffold000000775
1725	NW_017540969.1	3	LN593929.1	Scaffold000002975
1726	NW_017540972.1	4	LN593932.1	Scaffold000001161
1727	NW_017540979.1	3	LN593939.1	Scaffold000003298
1728	NW_017540983.1	2	LN593943.1	Scaffold000003169
1729	NW_017540984.1	2	LN593944.1	Scaffold000009582
1730	NW_017540987.1	8	LN593947.1	Scaffold000002348
1731	NW_017540992.1	25	LN593952.1	Scaffold000028976
1732	NW_017540993.1	3	LN593953.1	Scaffold000001110
1733	NW_017541001.1	6	LN593961.1	Scaffold000000292
1734	NW_017541002.1	2	LN593962.1	Scaffold000001375
1735	NW_017541004.1	9	LN593964.1	Scaffold000002780
1736	NW_017541005.1	1	LN593965.1	Scaffold000011931
1737	NW_017541006.1	3	LN593966.1	Scaffold000002363
1738	NW_017541008.1	4	LN593968.1	Scaffold000001412
1739	NW_017541009.1	2	LN593969.1	Scaffold000009136
1740	NW_017541010.1	3	LN593970.1	Scaffold000003242
1741	NW_017541011.1	3	LN593971.1	Scaffold000002627
1742	NW_017541012.1	1	LN593972.1	Scaffold000007468
1743	NW_017541014.1	12	LN593974.1	Scaffold000000299
1744	NW_017541017.1	1	LN593977.1	Scaffold000008682
1745	NW_017541018.1	3	LN593978.1	Scaffold000002898
1746	NW_017541019.1	1	LN593979.1	Scaffold000010441
1747	NW_017541020.1	10	LN593980.1	Scaffold000029017
1748	NW_017541022.1	2	LN593982.1	Scaffold000007096
1749	NW_017541028.1	3	LN593988.1	Scaffold000005960
1750	NW_017541032.1	1	LN593992.1	Scaffold000001947
1751	NW_017541033.1	2	LN593993.1	Scaffold000017769
1752	NW_017541036.1	2	LN593996.1	Scaffold000001767
1753	NW_017541037.1	3	LN593997.1	Scaffold000002718
1754	NW_017541042.1	4	LN594002.1	Scaffold000002986
1755	NW_017541049.1	3	LN594009.1	Scaffold000007681
1756	NW_017541050.1	6	LN594010.1	Scaffold000028896
1757	NW_017541051.1	4	LN594011.1	Scaffold000008173
1758	NW_017541053.1	16	LN594013.1	Scaffold000000061
1759	NW_017541055.1	1	LN594015.1	Scaffold000000066
1760	NW_017541058.1	2	LN594018.1	Scaffold000009450
1761	NW_017541059.1	3	LN594019.1	Scaffold000000705
1762	NW_017541061.1	1	LN594021.1	Scaffold000021296
1763	NW_017541064.1	1	LN594024.1	Scaffold000008804
1764	NW_017541065.1	10	LN594025.1	Scaffold000002317
1765	NW_017541067.1	2	LN594027.1	Scaffold000001475
1766	NW_017541069.1	13	LN594029.1	Scaffold000009133
1767	NW_017541070.1	3	LN594030.1	Scaffold000010708
1768	NW_017541076.1	7	LN594036.1	Scaffold000002329
1769	NW_017541081.1	2	LN594041.1	Scaffold000001877
1770	NW_017541082.1	2	LN594042.1	Scaffold000014676
1771	NW_017541098.1	2	LN594058.1	Scaffold000020570
1772	NW_017541101.1	5	LN594061.1	Scaffold000003008
1773	NW_017541103.1	6	LN594063.1	Scaffold000007685
1774	NW_017541104.1	5	LN594064.1	Scaffold000007406
1775	NW_017541111.1	3	LN594071.1	Scaffold000011228
1776	NW_017541112.1	10	LN594072.1	Scaffold000000993
1777	NW_017541113.1	5	LN594073.1	Scaffold000002369
1778	NW_017541114.1	1	LN594074.1	Scaffold000007975
1779	NW_017541115.1	14	LN594075.1	Scaffold000001538
1780	NW_017541117.1	11	LN594077.1	Scaffold000000930
1781	NW_017541118.1	1	LN594078.1	Scaffold000006646
1782	NW_017541119.1	1	LN594079.1	Scaffold000011528
1783	NW_017541124.1	8	LN594084.1	Scaffold000002503
1784	NW_017541128.1	5	LN594088.1	Scaffold000004736
1785	NW_017541130.1	1	LN594090.1	Scaffold000003489
1786	NW_017541131.1	3	LN594091.1	Scaffold000001829
1787	NW_017541141.1	4	LN594101.1	Scaffold000005484
1788	NW_017541143.1	19	LN594103.1	Scaffold000028833
1789	NW_017541150.1	8	LN594110.1	Scaffold000000795
1790	NW_017541151.1	4	LN594111.1	Scaffold000002789
1791	NW_017541153.1	1	LN594113.1	Scaffold000005299
1792	NW_017541154.1	5	LN594114.1	Scaffold000002557
1793	NW_017541156.1	1	LN594116.1	Scaffold000002653
1794	NW_017541157.1	9	LN594117.1	Scaffold000002059
1795	NW_017541161.1	2	LN594121.1	Scaffold000006006
1796	NW_017541163.1	1	LN594123.1	Scaffold000015289
1797	NW_017541164.1	7	LN594124.1	Scaffold000002528
1798	NW_017541165.1	6	LN594125.1	Scaffold000000182
1799	NW_017541167.1	2	LN594127.1	Scaffold000009773
1800	NW_017541168.1	2	LN594128.1	Scaffold000010391
1801	NW_017541169.1	13	LN594129.1	Scaffold000002281
1802	NW_017541171.1	2	LN594131.1	Scaffold000002924
1803	NW_017541175.1	2	LN594135.1	Scaffold000011490
1804	NW_017541176.1	5	LN594136.1	Scaffold000011956
1805	NW_017541177.1	20	LN594137.1	Scaffold000028867
1806	NW_017541179.1	3	LN594139.1	Scaffold000001924
1807	NW_017541185.1	1	LN594145.1	Scaffold000011445
1808	NW_017541186.1	4	LN594146.1	Scaffold000002610
1809	NW_017541196.1	1	LN594156.1	Scaffold000004263
1810	NW_017541199.1	2	LN594159.1	Scaffold000003407
1811	NW_017541202.1	9	LN594162.1	Scaffold000001981
1812	NW_017541204.1	3	LN594164.1	Scaffold000001636
1813	NW_017541205.1	3	LN594165.1	Scaffold000001278
1814	NW_017541206.1	2	LN594166.1	Scaffold000004305
1815	NW_017541208.1	3	LN594168.1	Scaffold000000937
1816	NW_017541209.1	7	LN594169.1	Scaffold000002300
1817	NW_017541211.1	2	LN594171.1	Scaffold000008981
1818	NW_017541214.1	8	LN594174.1	Scaffold000001548
1819	NW_017541217.1	2	LN594177.1	Scaffold000001119
1820	NW_017541218.1	2	LN594178.1	Scaffold000012221
1821	NW_017541220.1	3	LN594180.1	Scaffold000000418
1822	NW_017541221.1	1	LN594181.1	Scaffold000010833
1823	NW_017541224.1	1	LN594184.1	Scaffold000000205
1824	NW_017541230.1	1	LN594190.1	Scaffold000005863
1825	NW_017541231.1	2	LN594191.1	Scaffold000016308
1826	NW_017541235.1	11	LN594195.1	Scaffold000005390
1827	NW_017541237.1	22	LN594197.1	Scaffold000000033
1828	NW_017541240.1	3	LN594200.1	Scaffold000011481
1829	NW_017541242.1	1	LN594202.1	Scaffold000002257
1830	NW_017541243.1	2	LN594203.1	Scaffold000002883
1831	NW_017541245.1	1	LN594205.1	Scaffold000005720
1832	NW_017541246.1	8	LN594206.1	Scaffold000010714
1833	NW_017541249.1	13	LN594209.1	Scaffold000002211
1834	NW_017541251.1	1	LN594211.1	Scaffold000001367
1835	NW_017541253.1	1	LN594213.1	Scaffold000000200
1836	NW_017541255.1	1	LN594215.1	Scaffold000002734
1837	NW_017541256.1	2	LN594216.1	Scaffold000000627
1838	NW_017541259.1	3	LN594219.1	Scaffold000014543
1839	NW_017541261.1	1	LN594221.1	Scaffold000010067
1840	NW_017541263.1	4	LN594223.1	Scaffold000007520
1841	NW_017541265.1	13	LN594225.1	Scaffold000000480
1842	NW_017541270.1	1	LN594230.1	Scaffold000000009
1843	NW_017541271.1	1	LN594231.1	Scaffold000003801
1844	NW_017541273.1	4	LN594233.1	Scaffold000001522
1845	NW_017541278.1	3	LN594238.1	Scaffold000006896
1846	NW_017541279.1	3	LN594239.1	Scaffold000013131
1847	NW_017541285.1	8	LN594245.1	Scaffold000002027
1848	NW_017541287.1	9	LN594247.1	Scaffold000001737
1849	NW_017541288.1	1	LN594248.1	Scaffold000007482
1850	NW_017541289.1	9	LN594249.1	Scaffold000001872
1851	NW_017541290.1	5	LN594250.1	Scaffold000002350
1852	NW_017541291.1	14	LN594251.1	Scaffold000001765
1853	NW_017541292.1	6	LN594252.1	Scaffold000010475
1854	NW_017541293.1	1	LN594253.1	Scaffold000007280
1855	NW_017541297.1	16	LN594257.1	Scaffold000000534
1856	NW_017541300.1	1	LN594260.1	Scaffold000010133
1857	NW_017541301.1	7	LN594261.1	Scaffold000000846
1858	NW_017541303.1	3	LN594263.1	Scaffold000012749
1859	NW_017541305.1	7	LN594265.1	Scaffold000004114
1860	NW_017541306.1	2	LN594266.1	Scaffold000002427
1861	NW_017541307.1	1	LN594267.1	Scaffold000002432
1862	NW_017541308.1	3	LN594268.1	Scaffold000001020
1863	NW_017541311.1	2	LN594271.1	Scaffold000005212
1864	NW_017541312.1	11	LN594272.1	Scaffold000000870
1865	NW_017541315.1	1	LN594275.1	Scaffold000010483
1866	NW_017541316.1	6	LN594276.1	Scaffold000000763
1867	NW_017541318.1	30	LN594278.1	Scaffold000001292
1868	NW_017541319.1	1	LN594279.1	Scaffold000009851
1869	NW_017541321.1	3	LN594281.1	Scaffold000000547
1870	NW_017541322.1	1	LN594282.1	Scaffold000003891
1871	NW_017541327.1	7	LN594287.1	Scaffold000009279
1872	NW_017541328.1	1	LN594288.1	Scaffold000002953
1873	NW_017541329.1	1	LN594289.1	Scaffold000007698
1874	NW_017541330.1	3	LN594290.1	Scaffold000005462
1875	NW_017541333.1	1	LN594293.1	Scaffold000003555
1876	NW_017541335.1	5	LN594295.1	Scaffold000007005
1877	NW_017541342.1	2	LN594302.1	Scaffold000011032
1878	NW_017541346.1	6	LN594306.1	Scaffold000008567
1879	NW_017541347.1	2	LN594307.1	Scaffold000000955
1880	NW_017541350.1	2	LN594310.1	Scaffold000014171
1881	NW_017541351.1	1	LN594311.1	Scaffold000010634
1882	NW_017541353.1	3	LN594313.1	Scaffold000001180
1883	NW_017541355.1	4	LN594315.1	Scaffold000005786
1884	NW_017541356.1	9	LN594316.1	Scaffold000028949
1885	NW_017541360.1	14	LN594320.1	Scaffold000012816
1886	NW_017541361.1	2	LN594321.1	Scaffold000001444
1887	NW_017541362.1	6	LN594322.1	Scaffold000002778
1888	NW_017541365.1	8	LN594325.1	Scaffold000002303
1889	NW_017541366.1	2	LN594326.1	Scaffold000002192
1890	NW_017541367.1	7	LN594327.1	Scaffold000002494
1891	NW_017541368.1	2	LN594328.1	Scaffold000006060
1892	NW_017541369.1	6	LN594329.1	Scaffold000000825
1893	NW_017541370.1	3	LN594330.1	Scaffold000018186
1894	NW_017541374.1	2	LN594334.1	Scaffold000010789
1895	NW_017541375.1	1	LN594335.1	Scaffold000015354
1896	NW_017541376.1	1	LN594336.1	Scaffold000003396
1897	NW_017541379.1	12	LN594339.1	Scaffold000001552
1898	NW_017541381.1	3	LN594341.1	Scaffold000005124
1899	NW_017541387.1	1	LN594347.1	Scaffold000005857
1900	NW_017541391.1	1	LN594351.1	Scaffold000012386
1901	NW_017541392.1	3	LN594352.1	Scaffold000017129
1902	NW_017541395.1	2	LN594355.1	Scaffold000001391
1903	NW_017541397.1	2	LN594357.1	Scaffold000009343
1904	NW_017541400.1	2	LN594360.1	Scaffold000016654
1905	NW_017541401.1	5	LN594361.1	Scaffold000012999
1906	NW_017541404.1	3	LN594364.1	Scaffold000003069
1907	NW_017541408.1	1	LN594368.1	Scaffold000005711
1908	NW_017541410.1	1	LN594370.1	Scaffold000003305
1909	NW_017541414.1	9	LN594374.1	Scaffold000002477
1910	NW_017541416.1	32	LN594376.1	Scaffold000000230
1911	NW_017541417.1	15	LN594377.1	Scaffold000002383
1912	NW_017541419.1	5	LN594379.1	Scaffold000004881
1913	NW_017541420.1	1	LN594380.1	Scaffold000005247
1914	NW_017541421.1	1	LN594381.1	Scaffold000010493
1915	NW_017541423.1	1	LN594383.1	Scaffold000009065
1916	NW_017541424.1	2	LN594384.1	Scaffold000002284
1917	NW_017541426.1	3	LN594386.1	Scaffold000006883
1918	NW_017541427.1	5	LN594387.1	Scaffold000009536
1919	NW_017541428.1	2	LN594388.1	Scaffold000020259
1920	NW_017541430.1	5	LN594390.1	Scaffold000002435
1921	NW_017541431.1	3	LN594391.1	Scaffold000010609
1922	NW_017541434.1	1	LN594394.1	Scaffold000004952
1923	NW_017541436.1	3	LN594396.1	Scaffold000000610
1924	NW_017541440.1	1	LN594400.1	Scaffold000007765
1925	NW_017541443.1	1	LN594403.1	Scaffold000005066
1926	NW_017541446.1	3	LN594406.1	Scaffold000001576
1927	NW_017541448.1	2	LN594408.1	Scaffold000003585
1928	NW_017541450.1	6	LN594410.1	Scaffold000003055
1929	NW_017541452.1	2	LN594412.1	Scaffold000015024
1930	NW_017541453.1	3	LN594413.1	Scaffold000001241
1931	NW_017541454.1	1	LN594414.1	Scaffold000002753
1932	NW_017541456.1	3	LN594416.1	Scaffold000000190
1933	NW_017541461.1	3	LN594421.1	Scaffold000001283
1934	NW_017541466.1	1	LN594426.1	Scaffold000007117
1935	NW_017541467.1	4	LN594427.1	Scaffold000009736
1936	NW_017541468.1	1	LN594428.1	Scaffold000005253
1937	NW_017541471.1	1	LN594431.1	Scaffold000024196
1938	NW_017541472.1	5	LN594432.1	Scaffold000009554
1939	NW_017541475.1	1	LN594435.1	Scaffold000006721
1940	NW_017541479.1	15	LN594439.1	Scaffold000028845
1941	NW_017541482.1	7	LN594442.1	Scaffold000010123
1942	NW_017541483.1	2	LN594443.1	Scaffold000003024
1943	NW_017541485.1	3	LN594445.1	Scaffold000003193
1944	NW_017541487.1	2	LN594447.1	Scaffold000010782
1945	NW_017541488.1	2	LN594448.1	Scaffold000008246
1946	NW_017541489.1	6	LN594449.1	Scaffold000000340
1947	NW_017541490.1	2	LN594450.1	Scaffold000001670
1948	NW_017541492.1	3	LN594452.1	Scaffold000003096
1949	NW_017541494.1	2	LN594454.1	Scaffold000012005
1950	NW_017541496.1	3	LN594456.1	Scaffold000002835
1951	NW_017541497.1	11	LN594457.1	Scaffold000003094
1952	NW_017541498.1	3	LN594458.1	Scaffold000016560
1953	NW_017541499.1	1	LN594459.1	Scaffold000005929
1954	NW_017541500.1	15	LN594460.1	Scaffold000001419
1955	NW_017541503.1	7	LN594463.1	Scaffold000003977
1956	NW_017541504.1	2	LN594464.1	Scaffold000009766
1957	NW_017541506.1	1	LN594466.1	Scaffold000002002
1958	NW_017541508.1	2	LN594468.1	Scaffold000005418
1959	NW_017541510.1	1	LN594470.1	Scaffold000018741
1960	NW_017541518.1	1	LN594478.1	Scaffold000001626
1961	NW_017541519.1	1	LN594479.1	Scaffold000016676
1962	NW_017541520.1	1	LN594480.1	Scaffold000008795
1963	NW_017541523.1	5	LN594483.1	Scaffold000000925
1964	NW_017541526.1	4	LN594486.1	Scaffold000013047
1965	NW_017541527.1	1	LN594487.1	Scaffold000010620
1966	NW_017541528.1	1	LN594488.1	Scaffold000002877
1967	NW_017541529.1	1	LN594489.1	Scaffold000002936
1968	NW_017541532.1	7	LN594492.1	Scaffold000006680
1969	NW_017541535.1	1	LN594495.1	Scaffold000002228
1970	NW_017541537.1	2	LN594497.1	Scaffold000008962
1971	NW_017541539.1	6	LN594499.1	Scaffold000003850
1972	NW_017541540.1	1	LN594500.1	Scaffold000023382
1973	NW_017541543.1	2	LN594503.1	Scaffold000002178
1974	NW_017541547.1	3	LN594507.1	Scaffold000000880
1975	NW_017541548.1	4	LN594508.1	Scaffold000002298
1976	NW_017541551.1	1	LN594511.1	Scaffold000002168
1977	NW_017541552.1	2	LN594512.1	Scaffold000001907
1978	NW_017541556.1	2	LN594516.1	Scaffold000004152
1979	NW_017541562.1	12	LN594522.1	Scaffold000001132
1980	NW_017541567.1	1	LN594527.1	Scaffold000004468
1981	NW_017541572.1	1	LN594532.1	Scaffold000011087
1982	NW_017541574.1	41	LN594534.1	Scaffold000001034
1983	NW_017541580.1	25	LN594540.1	Scaffold000000093
1984	NW_017541583.1	4	LN594543.1	Scaffold000005283
1985	NW_017541584.1	2	LN594544.1	Scaffold000004497
1986	NW_017541589.1	2	LN594549.1	Scaffold000001248
1987	NW_017541591.1	3	LN594551.1	Scaffold000011286
1988	NW_017541596.1	18	LN594556.1	Scaffold000001594
1989	NW_017541597.1	13	LN594557.1	Scaffold000001265
1990	NW_017541599.1	12	LN594559.1	Scaffold000001926
1991	NW_017541602.1	5	LN594562.1	Scaffold000002104
1992	NW_017541607.1	1	LN594567.1	Scaffold000004493
1993	NW_017541608.1	16	LN594568.1	Scaffold000000653
1994	NW_017541609.1	11	LN594569.1	Scaffold000002401
1995	NW_017541612.1	5	LN594572.1	Scaffold000002696
1996	NW_017541614.1	1	LN594574.1	Scaffold000004259
1997	NW_017541620.1	1	LN594580.1	Scaffold000010329
[truncated: 1,429 more rows]
