# Supplementary material for: Combined QTL and Genome Scan Analyses With the Help of 2b-RAD Identify Growth-Associated Genetic Markers in a New Fast-Growing Carp Strain
Source: Front Genet. 2018 Dec 7;9:592. doi: 10.3389/fgene.2018.00592 (PMC6293859; doi:10.3389/fgene.2018.00592)
Supplement: Supplementary file 3 [file Table_3.xls]

## Sheet: Stat
Supplementary Table 3: Distribution of SNPs observed on genome functional regions.
downstream	3	3	0.0122951
exonic	18	15	0.0614754
intergenic	141	123	0.504098
intronic	233	92	0.377049
upstream	240	7	0.0286885
UTR3	241	1	0.00409836
UTR5	244	3	0.0122951
	1120	244

## Sheet: Table.S3.fst.variant_function
downstream	LOC109096233(dist=946)	NC_031714.1	1871661	1871661	C	A	hom	.	.
downstream	LOC109108987(dist=881)	NC_031731.1	13911300	13911300	C	A	het	.	.
downstream	LOC109047611(dist=492)	NC_031740.1	14529288	14529288	A	G	het	.	.
exonic	LOC109110021	NC_031700.1	2452834	2452834	T	C	hom	.	.
exonic	LOC109048000	NC_031701.1	3867644	3867644	G	T	hom	.	.
exonic	LOC109091182	NC_031707.1	13639347	13639347	A	G	hom	.	.
exonic	LOC109094542	NC_031711.1	618984	618984	G	A	hom	.	.
exonic	LOC109099757	NC_031719.1	4256718	4256718	T	C	het	.	.
exonic	LOC109103211	NC_031725.1	7325751	7325751	A	G	het	.	.
exonic	LOC109112064	NC_031734.1	27801426	27801426	G	T	hom	.	.
exonic	LOC109049462	NC_031743.1	14598423	14598423	G	A	het	.	.
exonic	LOC109051342	NC_031746.1	6535077	6535077	G	C	het	.	.
exonic	LOC109058855	NW_017538062.1	6809	6809	G	A	hom	.	.
exonic	prelid3a	NW_017538282.1	56770	56770	G	A	hom	.	.
exonic	LOC109066101	NW_017538296.1	47695	47695	A	T	het	.	.
exonic	LOC109076318	NW_017541220.1	71794	71794	G	A	hom	.	.
exonic	LOC109079209	NW_017541943.1	37311	37311	G	T	hom	.	.
exonic	LOC109079624	NW_017542052.1	5097	5097	A	G	het	.	.
intergenic	LOC109062752(dist=34755)
intergenic	LOC109092490(dist=22228)
intergenic	LOC109099171(dist=32167)
intergenic	hsd17b3(dist=29468)
intergenic	LOC109100678(dist=30045)
intergenic	LOC109109628(dist=15615)
intergenic	LOC109109628(dist=15623)
intergenic	LOC109112473(dist=5642)
intergenic	trnaa-cgc(dist=26038)
intergenic	LOC109073315(dist=43146)
intergenic	LOC109073858(dist=71400)
intergenic	LOC109071940(dist=27137)
intergenic	LOC109072422(dist=10510)
intergenic	LOC109079591(dist=1179)
intergenic	LOC109090407(dist=22253)
intergenic	LOC109090073(dist=40399)
intergenic	LOC109090073(dist=40403)
intergenic	anks6(dist=11584)
intergenic	LOC109091034(dist=56248)
intergenic	LOC109091403(dist=9990)
intergenic	LOC109091403(dist=9991)
intergenic	LOC109091589(dist=114570)
intergenic	tmc7(dist=52862)
intergenic	tmc7(dist=52876)
intergenic	LOC109092407(dist=80454)
intergenic	LOC109092407(dist=80457)
intergenic	LOC109093165(dist=7680)
intergenic	LOC109092731(dist=7249)
intergenic	LOC109094265(dist=3295)
intergenic	LOC109094429(dist=100197)
intergenic	LOC109095496(dist=3323)
intergenic	LOC109095817(dist=62394)
intergenic	LOC109096363(dist=18040)
intergenic	LOC109096822(dist=29989)
intergenic	LOC109097926(dist=8646)
intergenic	LOC109097985(dist=4863)
intergenic	LOC109100803(dist=32458)
intergenic	LOC109100803(dist=32459)
intergenic	LOC109100904(dist=20686)
intergenic	LOC109101409(dist=101791)
intergenic	NONE(dist=NONE)
intergenic	LOC109102204(dist=24794)
intergenic	tnmd(dist=253913)
intergenic	LOC109102507(dist=21049)
intergenic	LOC109103653(dist=53500)
intergenic	LOC109104065(dist=1659)
intergenic	LOC109104803(dist=53666)
intergenic	LOC109104899(dist=53431)
intergenic	LOC109104985(dist=79808)
intergenic	LOC109105788(dist=5231)
intergenic	LOC109105919(dist=12951)
intergenic	trnat-ugu(dist=9217)
intergenic	LOC109106929(dist=7864)
intergenic	LOC109107215(dist=8456)
intergenic	LOC109108309(dist=2361)
intergenic	LOC109109336(dist=1492)
intergenic	LOC109109454(dist=105399)
intergenic	LOC109112775(dist=10614)
intergenic	LOC109045093(dist=4001)
intergenic	trpm7(dist=13385)
intergenic	LOC109044968(dist=47391)
intergenic	LOC109045636(dist=5540)
intergenic	LOC109048466(dist=1500)
intergenic	LOC109048994(dist=51050)
intergenic	vangl2(dist=72805)
intergenic	LOC109051815(dist=24324)
intergenic	LOC109052431(dist=19261)
intergenic	LOC109052725(dist=9217)
intergenic	fam103a1(dist=10683)
intergenic	LOC109054974(dist=80588)
intergenic	LOC109055629(dist=8104)
intergenic	LOC109057082(dist=3680)
intergenic	rheb(dist=30391)
intergenic	LOC109058219(dist=56887)
intergenic	ugt8(dist=21375)
intergenic	LOC109059001(dist=25899)
intergenic	LOC109059001(dist=25900)
intergenic	LOC109059847(dist=110751)
intergenic	LOC109060538(dist=3471)
intergenic	NONE(dist=NONE)
intergenic	NONE(dist=NONE)
intergenic	NONE(dist=NONE)
intergenic	LOC109063245(dist=46991)
intergenic	LOC109064914(dist=66021)
intergenic	LOC109065437(dist=96734)
intergenic	LOC109066030(dist=20307)
intergenic	LOC109066248(dist=23609)
intergenic	NONE(dist=NONE)
intergenic	NONE(dist=NONE)
intergenic	NONE(dist=NONE)
intergenic	NONE(dist=NONE)
intergenic	LOC109069127(dist=57048)
intergenic	LOC109069581(dist=5314)
intergenic	LOC109070213(dist=107573)
intergenic	LOC109070322(dist=23304)
intergenic	LOC109070898(dist=82628)
intergenic	LOC109071347(dist=4047)
intergenic	LOC109071347(dist=4048)
intergenic	LOC109072507(dist=29387)
intergenic	LOC109072651(dist=57738)
intergenic	LOC109073504(dist=21586)
intergenic	LOC109075379(dist=4438)
intergenic	NONE(dist=NONE)
intergenic	LOC109076386(dist=15864)
intergenic	LOC109076386(dist=15888)
intergenic	LOC109076386(dist=136251)
intergenic	NONE(dist=NONE)
intergenic	LOC109078997(dist=57108)
intergenic	sntb1(dist=39238)
intergenic	LOC109081931(dist=8611)
intergenic	LOC109083092(dist=4019)
intergenic	LOC109083092(dist=4020)
intergenic	LOC109083092(dist=4025)
intergenic	LOC109083092(dist=21801)
intergenic	LOC109083395(dist=9742)
intergenic	NONE(dist=NONE)
intergenic	LOC109086038(dist=14298)
intergenic	NONE(dist=NONE)
intergenic	mars2(dist=64720)
intergenic	LOC109087695(dist=21572)
intergenic	NONE(dist=NONE)
intergenic	LOC109088750(dist=15413)
intergenic	LOC109089190(dist=51364)
intronic	LOC109097410	NC_031698.1	17401579	17401579	C	T	hom	.	.
intronic	LOC109102306	NC_031699.1	3034016	3034016	C	A	hom	.	.
intronic	LOC109109886	NC_031700.1	2198337	2198337	A	G	hom	.	.
intronic	elac2	NC_031701.1	2470073	2470073	A	G	het	.	.
intronic	LOC109052440	NC_031701.1	17946081	17946081	T	C	hom	.	.
intronic	LOC109072294
intronic	LOC109077578	NC_031704.1	18715554	18715554	A	T	hom	.	.
intronic	LOC109079832	NC_031705.1	9074146	9074146	C	T	hom	.	.
intronic	LOC109091039	NC_031707.1	3049910	3049910	C	T	het	.	.
intronic	LOC109092657	NC_031709.1	8903991	8903991	G	T	het	.	.
intronic	LOC109094271	NC_031710.1	14407608	14407608	T	A	het	.	.
intronic	LOC109094402	NC_031710.1	16492465	16492465	T	G	hom	.	.
intronic	LOC109094863	NC_031712.1	8335365	8335365	C	T	het	.	.
intronic	LOC109096498	NC_031714.1	22211004	22211004	G	C	hom	.	.
intronic	LOC109097032	NC_031714.1	22252297	22252297	T	C	hom	.	.
intronic	LOC109097312	NC_031715.1	1100286	1100286	T	C	het	.	.
intronic	LOC109097312	NC_031715.1	1100288	1100288	A	T	het	.	.
intronic	LOC109097662	NC_031716.1	12246523	12246523	G	A	het	.	.
intronic	LOC109098873	NC_031718.1	1942350	1942350	A	G	het	.	.
intronic	LOC109100146	NC_031720.1	6528556	6528556	T	C	hom	.	.
intronic	LOC109100180
intronic	LOC109100180
intronic	LOC109100362	NC_031721.1	84662	84662	C	G	hom	.	.
intronic	LOC109100534
intronic	LOC109101229	NC_031722.1	8413009	8413009	G	A	het	.	.
intronic	LOC109101029	NC_031722.1	12415511	12415511	C	G	het	.	.
intronic	LOC109103371	NC_031725.1	13694036	13694036	G	T	hom	.	.
intronic	LOC109104174	NC_031726.1	17455230	17455230	G	C	hom	.	.
intronic	LOC109105536	NC_031727.1	341973	341973	C	T	hom	.	.
intronic	LOC109106311
intronic	LOC109106222	NC_031728.1	22916013	22916013	G	T	het	.	.
intronic	LOC109107149
intronic	LOC109109201	NC_031731.1	24255735	24255735	T	C	hom	.	.
intronic	LOC109110014	NC_031732.1	6774034	6774034	C	T	het	.	.
intronic	LOC109044992	NC_031736.1	19415891	19415891	G	A	hom	.	.
intronic	LOC109113683	NC_031736.1	19907466	19907466	A	T	het	.	.
intronic	LOC109045016	NC_031736.1	21217452	21217452	G	A	het	.	.
intronic	LOC109045293	NC_031737.1	6498686	6498686	A	C	het	.	.
intronic	LOC109047447	NC_031740.1	580059	580059	C	T	het	.	.
intronic	LOC109047814	NC_031740.1	10289794	10289794	T	C	het	.	.
intronic	LOC109047365	NC_031740.1	13136208	13136208	C	A	hom	.	.
intronic	LOC109049689	NC_031744.1	5729492	5729492	C	T	het	.	.
intronic	LOC109052628	NW_017537812.1	220768	220768	T	A	het	.	.
intronic	LOC109053887	NW_017537856.1	327161	327161	C	T	hom	.	.
intronic	LOC109054253	NW_017537872.1	328093	328093	G	A	het	.	.
intronic	LOC109055305	NW_017537919.1	375210	375210	T	C	het	.	.
intronic	rab10	NW_017537950.1	233393	233393	G	A	hom	.	.
intronic	LOC109057318	NW_017538008.1	150186	150186	T	A	hom	.	.
intronic	LOC109058224	NW_017538040.1	776272	776272	G	T	het	.	.
intronic	LOC109059126	NW_017538074.1	87784	87784	C	T	het	.	.
intronic	col23a1	NW_017538091.1	273428	273428	C	A	het	.	.
intronic	LOC109059892	NW_017538110.1	455303	455303	T	A	het	.	.
intronic	LOC109060160	NW_017538122.1	244169	244169	C	T	hom	.	.
intronic	LOC109060958	NW_017538160.1	69407	69407	C	T	het	.	.
intronic	LOC109063110	NW_017538224.1	379327	379327	G	A	hom	.	.
intronic	LOC109063185	NW_017538225.1	462014	462014	G	A	hom	.	.
intronic	LOC109063299	NW_017538228.1	755370	755370	T	A	het	.	.
intronic	LOC109063760	NW_017538239.1	2037685	2037685	T	C	hom	.	.
intronic	LOC109063967	NW_017538245.1	843933	843933	G	A	het	.	.
intronic	LOC109064319	NW_017538254.1	610162	610162	C	A	het	.	.
intronic	LOC109064510	NW_017538258.1	927268	927268	A	C	hom	.	.
intronic	LOC109064958	NW_017538270.1	1086710	1086710	G	C	het	.	.
intronic	LOC109065451	NW_017538282.1	310272	310272	A	T	het	.	.
intronic	LOC109065690	NW_017538286.1	748133	748133	C	T	hom	.	.
intronic	LOC109066550	NW_017538307.1	365278	365278	A	G	hom	.	.
intronic	LOC109066916	NW_017538391.1	14497	14497	C	T	hom	.	.
intronic	LOC109067048	NW_017538439.1	249412	249412	T	C	hom	.	.
intronic	LOC109067132	NW_017538448.1	441316	441316	A	T	hom	.	.
intronic	LOC109068258	NW_017538825.1	756803	756803	A	T	hom	.	.
intronic	LOC109069907	NW_017539300.1	147085	147085	C	G	hom	.	.
intronic	LOC109070274	NW_017539428.1	86053	86053	C	A	hom	.	.
intronic	LOC109070413	NW_017539455.1	306583	306583	T	G	hom	.	.
intronic	LOC109071020	NW_017539660.1	216206	216206	A	G	hom	.	.
intronic	LOC109073885	NW_017540467.1	7910	7910	G	A	hom	.	.
intronic	LOC109073885	NW_017540467.1	7914	7914	C	T	hom	.	.
intronic	LOC109075301	NW_017540910.1	52690	52690	C	A	hom	.	.
intronic	LOC109075779	NW_017541059.1	52119	52119	A	G	hom	.	.
intronic	LOC109076829	NW_017541367.1	218889	218889	T	A	hom	.	.
intronic	LOC109078917	NW_017541861.1	265998	265998	T	C	het	.	.
intronic	LOC109078917	NW_017541861.1	266001	266001	T	G	het	.	.
intronic	LOC109080064	NW_017542174.1	62167	62167	G	A	hom	.	.
intronic	LOC109080142	NW_017542185.1	347044	347044	T	C	hom	.	.
intronic	LOC109080322	NW_017542232.1	20736	20736	G	C	het	.	.
intronic	LOC109081022	NW_017542417.1	589110	589110	A	G	hom	.	.
intronic	LOC109081892	NW_017542632.1	1583	1583	G	C	hom	.	.
intronic	LOC109082502	NW_017542836.1	448959	448959	A	G	het	.	.
intronic	LOC109083189	NW_017543051.1	190162	190162	G	A	het	.	.
intronic	LOC109083357	NW_017543087.1	332243	332243	G	C	hom	.	.
intronic	LOC109085822	NW_017543753.1	156243	156243	T	C	hom	.	.
intronic	LOC109086859	NW_017545240.1	853182	853182	G	C	het	.	.
intronic	LOC109087189	NW_017545300.1	756265	756265	T	C	het	.	.
intronic	rad50	NW_017545324.1	57483	57483	A	T	hom	.	.
upstream	LOC109065389(dist=327)	NC_031703.1	339436	339436	A	G	hom	.	.
upstream	LOC109089316(dist=862)	NC_031705.1	2659508	2659508	A	C	het	.	.
upstream	LOC109095047(dist=217)	NC_031712.1	599909	599909	A	T	hom	.	.
upstream	LOC109110692(dist=705)	NC_031732.1	21519305	21519305	T	C	hom	.	.
upstream	LOC109112189(dist=770)	NC_031734.1	8403691	8403691	T	A	hom	.	.
upstream	LOC109081100(dist=198)	NW_017542431.1	27231	27231	T	C	hom	.	.
upstream	LOC109083870(dist=683)	NW_017543261.1	191157	191157	T	G	hom	.	.
UTR3	LOC109073339(XM_019089482.1#NW_017540300.1#304669:c.*110A>G)	NW_017540300.1	304833	304833	T	C	hom	.	.
UTR5	LOC109108919(XM_019122033.1#NC_031731.1#11424533:c.-37G>C)	NC_031731.1	11582449	11582449	C	G	hom	.	.
UTR5	LOC109065695(XM_019082696.1#NW_017538286.1#1050716:c.-28T>G)	NW_017538286.1	1055417	1055417	A	C	hom	.	.
UTR5	LOC109065695(XM_019082696.1#NW_017538286.1#1050716:c.-29T>C)	NW_017538286.1	1055418	1055418	A	G	hom	.	.
