# Supplementary material for: Combined QTL and Genome Scan Analyses With the Help of 2b-RAD Identify Growth-Associated Genetic Markers in a New Fast-Growing Carp Strain
Source: Front Genet. 2018 Dec 7;9:592. doi: 10.3389/fgene.2018.00592 (PMC6293859; doi:10.3389/fgene.2018.00592)
Supplement: Supplementary file 4 [file Table_4.xls]

## Sheet: S4_Table
Supplementary Table 4: The scaffolds name involved in rebuild new 11 pseudo-chromosomes.
chrID	NCNW
PSE1	NW_017537761.1
PSE1	NW_017537761.1
PSE1	NW_017537761.1
PSE1	NW_017537761.1
PSE1	NW_017537761.1
PSE1	NW_017537761.1
PSE1	NW_017537761.1
PSE1	NW_017537761.1
PSE1	NW_017537762.1
PSE1	NW_017537762.1
PSE1	NW_017537762.1
PSE1	NW_017537762.1
PSE1	NW_017537762.1
PSE1	NW_017537762.1
PSE1	NW_017537762.1
PSE1	NW_017537762.1
PSE1	NW_017537762.1
PSE1	NW_017537762.1
PSE1	NW_017537762.1
PSE1	NW_017537762.1
PSE1	NW_017537762.1
PSE1	NW_017537762.1
PSE1	NW_017537762.1
PSE1	NW_017537762.1
PSE1	NW_017537762.1
PSE1	NW_017537762.1
PSE1	NW_017537762.1
PSE1	NW_017537762.1
PSE1	NW_017537762.1
PSE1	NW_017537762.1
PSE1	NW_017537762.1
PSE1	NW_017537762.1
PSE1	NW_017537762.1
PSE1	NW_017537762.1
PSE1	NW_017537762.1
PSE1	NW_017537762.1
PSE1	NW_017537762.1
PSE1	NW_017537762.1
PSE1	NW_017537762.1
PSE1	NW_017537762.1
PSE1	NW_017537762.1
PSE1	NW_017537762.1
PSE1	NW_017537762.1
PSE1	NW_017537762.1
PSE1	NW_017537762.1
PSE1	NW_017537762.1
PSE1	NW_017537762.1
PSE1	NW_017537762.1
PSE1	NW_017537762.1
PSE1	NW_017537762.1
PSE1	NW_017537762.1
PSE1	NW_017537762.1
PSE1	NW_017537762.1
PSE1	NW_017537762.1
PSE1	NW_017537762.1
PSE1	NW_017537762.1
PSE1	NW_017537762.1
PSE1	NW_017537762.1
PSE1	NW_017537762.1
PSE1	NW_017537762.1
PSE1	NW_017537762.1
PSE1	NW_017537762.1
PSE1	NW_017537762.1
PSE1	NW_017537762.1
PSE1	NW_017537762.1
PSE1	NW_017537762.1
PSE1	NW_017537762.1
PSE1	NW_017537762.1
PSE1	NW_017537762.1
PSE1	NW_017537762.1
PSE1	NW_017537762.1
PSE1	NW_017537762.1
PSE1	NW_017537762.1
PSE1	NW_017537763.1
PSE1	NW_017537763.1
PSE1	NW_017537764.1
PSE1	NW_017537764.1
PSE1	NW_017537764.1
PSE1	NW_017537764.1
PSE1	NW_017537764.1
PSE1	NW_017537764.1
PSE1	NW_017537764.1
PSE1	NW_017537764.1
PSE1	NW_017537764.1
PSE1	NW_017537764.1
PSE1	NW_017537764.1
PSE1	NW_017537764.1
PSE1	NW_017537764.1
PSE1	NW_017537764.1
PSE1	NW_017537764.1
PSE1	NW_017537764.1
PSE1	NW_017537764.1
PSE1	NW_017537764.1
PSE1	NW_017537764.1
PSE1	NW_017537764.1
PSE1	NW_017537764.1
PSE1	NW_017537764.1
PSE1	NW_017537764.1
PSE1	NW_017537764.1
PSE1	NW_017537764.1
PSE1	NW_017537764.1
PSE1	NW_017537764.1
PSE1	NW_017537764.1
PSE1	NW_017537764.1
PSE1	NW_017537764.1
PSE1	NW_017537764.1
PSE1	NW_017537764.1
PSE1	NW_017537764.1
PSE1	NW_017537764.1
PSE1	NW_017537764.1
PSE1	NW_017537764.1
PSE1	NW_017537764.1
PSE1	NW_017537764.1
PSE1	NW_017537764.1
PSE1	NW_017537764.1
PSE1	NW_017537764.1
PSE1	NW_017537764.1
PSE1	NW_017537764.1
PSE1	NW_017537764.1
PSE1	NW_017537764.1
PSE1	NW_017537765.1
PSE1	NW_017537765.1
PSE1	NW_017537765.1
PSE1	NW_017537765.1
PSE1	NW_017537765.1
PSE1	NW_017537766.1
PSE1	NW_017537766.1
PSE1	NW_017537766.1
PSE1	NW_017537766.1
PSE1	NW_017537766.1
PSE1	NW_017537766.1
PSE1	NW_017537766.1
PSE1	NW_017537766.1
PSE1	NW_017537766.1
PSE1	NW_017537766.1
PSE1	NW_017537766.1
PSE1	NW_017537766.1
PSE1	NW_017537766.1
PSE1	NW_017537766.1
PSE1	NW_017537766.1
PSE1	NW_017537766.1
PSE1	NW_017537767.1
PSE1	NW_017537767.1
PSE1	NW_017537767.1
PSE1	NW_017537767.1
PSE1	NW_017537767.1
PSE1	NW_017537767.1
PSE1	NW_017537767.1
PSE1	NW_017537767.1
PSE1	NW_017537767.1
PSE1	NW_017537767.1
PSE1	NW_017537767.1
PSE1	NW_017537767.1
PSE1	NW_017537767.1
PSE1	NW_017537767.1
PSE1	NW_017537767.1
PSE1	NW_017537767.1
PSE1	NW_017537767.1
PSE1	NW_017537767.1
PSE1	NW_017537767.1
PSE1	NW_017537767.1
PSE1	NW_017537767.1
PSE1	NW_017537767.1
PSE1	NW_017537767.1
PSE1	NW_017537767.1
PSE1	NW_017537767.1
PSE1	NW_017537767.1
PSE1	NW_017537767.1
PSE1	NW_017537767.1
PSE1	NW_017537767.1
PSE1	NW_017537767.1
PSE1	NW_017537767.1
PSE1	NW_017537767.1
PSE1	NW_017537767.1
PSE1	NW_017537767.1
PSE1	NW_017537767.1
PSE1	NW_017537767.1
PSE1	NW_017537767.1
PSE1	NW_017537767.1
PSE1	NW_017537767.1
PSE1	NW_017537767.1
PSE1	NW_017537767.1
PSE1	NW_017537767.1
PSE1	NW_017537767.1
PSE1	NW_017537767.1
PSE1	NW_017537767.1
PSE1	NW_017537768.1
PSE1	NW_017537768.1
PSE1	NW_017537768.1
PSE1	NW_017537768.1
PSE1	NW_017537768.1
PSE1	NW_017537768.1
PSE1	NW_017537768.1
PSE1	NW_017537769.1
PSE1	NW_017537769.1
PSE1	NW_017537769.1
PSE1	NW_017537769.1
PSE1	NW_017537770.1
PSE1	NW_017537770.1
PSE1	NW_017537770.1
PSE1	NW_017537770.1
PSE1	NW_017537770.1
PSE1	NW_017537770.1
PSE1	NW_017537770.1
PSE1	NW_017537770.1
PSE1	NW_017537770.1
PSE1	NW_017537770.1
PSE1	NW_017537770.1
PSE1	NW_017537770.1
PSE1	NW_017537770.1
PSE1	NW_017537770.1
PSE1	NW_017537770.1
PSE1	NW_017537770.1
PSE1	NW_017537770.1
PSE1	NW_017537770.1
PSE1	NW_017537770.1
PSE1	NW_017537770.1
PSE1	NW_017537770.1
PSE1	NW_017537770.1
PSE1	NW_017537770.1
PSE1	NW_017537770.1
PSE1	NW_017537770.1
PSE1	NW_017537770.1
PSE1	NW_017537770.1
PSE1	NW_017537770.1
PSE1	NW_017537770.1
PSE1	NW_017537770.1
PSE1	NW_017537770.1
PSE1	NW_017537770.1
PSE1	NW_017537770.1
PSE1	NW_017537770.1
PSE1	NW_017537770.1
PSE1	NW_017537770.1
PSE1	NW_017537770.1
PSE1	NW_017537770.1
PSE1	NW_017537770.1
PSE1	NW_017537770.1
PSE1	NW_017537770.1
PSE1	NW_017537770.1
PSE1	NW_017537770.1
PSE1	NW_017537770.1
PSE1	NW_017537770.1
PSE1	NW_017537770.1
PSE1	NW_017537770.1
PSE1	NW_017537770.1
PSE1	NW_017537770.1
PSE1	NW_017537770.1
PSE1	NW_017537770.1
PSE1	NW_017537770.1
PSE1	NW_017537770.1
PSE1	NW_017537770.1
PSE1	NW_017537770.1
PSE1	NW_017537770.1
PSE1	NW_017537770.1
PSE1	NW_017537770.1
PSE1	NW_017537770.1
PSE1	NW_017537770.1
PSE1	NW_017537770.1
PSE1	NW_017537770.1
PSE1	NW_017537770.1
PSE1	NW_017537770.1
PSE1	NW_017537770.1
PSE1	NW_017537770.1
PSE1	NW_017537770.1
PSE1	NW_017537770.1
PSE1	NW_017537770.1
PSE1	NW_017537770.1
PSE1	NW_017537770.1
PSE1	NW_017537770.1
PSE1	NW_017537770.1
PSE1	NW_017537770.1
PSE1	NW_017537770.1
PSE1	NW_017537770.1
PSE1	NW_017537770.1
PSE1	NW_017537770.1
PSE1	NW_017537770.1
PSE1	NW_017537770.1
PSE1	NW_017537770.1
PSE1	NW_017537770.1
PSE1	NW_017537770.1
PSE1	NW_017537770.1
PSE1	NW_017537770.1
PSE1	NW_017537770.1
PSE1	NW_017537770.1
PSE1	NW_017537770.1
PSE1	NW_017537770.1
PSE1	NW_017537770.1
PSE1	NW_017537770.1
PSE1	NW_017537771.1
PSE1	NW_017537771.1
PSE1	NW_017537771.1
PSE1	NW_017537771.1
PSE1	NW_017537771.1
PSE1	NW_017537771.1
PSE1	NW_017537771.1
PSE1	NW_017537771.1
PSE1	NW_017537771.1
PSE1	NW_017537771.1
PSE1	NW_017537771.1
PSE1	NW_017537771.1
PSE1	NW_017537771.1
PSE1	NW_017537771.1
PSE1	NW_017537771.1
PSE1	NW_017537771.1
PSE1	NW_017537771.1
PSE1	NW_017537771.1
PSE1	NW_017537771.1
PSE1	NW_017537771.1
PSE1	NW_017537771.1
PSE1	NW_017537771.1
PSE1	NW_017537771.1
PSE1	NW_017537771.1
PSE1	NW_017537771.1
PSE1	NW_017537771.1
PSE1	NW_017537771.1
PSE1	NW_017537771.1
PSE1	NW_017537771.1
PSE1	NW_017537771.1
PSE1	NW_017537771.1
PSE1	NW_017537771.1
PSE1	NW_017537771.1
PSE1	NW_017537771.1
PSE1	NW_017537771.1
PSE1	NW_017537771.1
PSE1	NW_017537771.1
PSE1	NW_017537771.1
PSE1	NW_017537771.1
PSE1	NW_017537771.1
PSE1	NW_017537771.1
PSE1	NW_017537771.1
PSE1	NW_017537771.1
PSE1	NW_017537771.1
PSE1	NW_017537771.1
PSE1	NW_017537771.1
PSE1	NW_017537771.1
PSE1	NW_017537771.1
PSE1	NW_017537771.1
PSE1	NW_017537771.1
PSE1	NW_017537771.1
PSE1	NW_017537771.1
PSE1	NW_017537771.1
PSE1	NW_017537771.1
PSE1	NW_017537771.1
PSE1	NW_017537771.1
PSE1	NW_017537771.1
PSE1	NW_017537771.1
PSE1	NW_017537771.1
PSE1	NW_017537771.1
PSE1	NW_017537771.1
PSE1	NW_017537771.1
PSE1	NW_017537771.1
PSE1	NW_017537771.1
PSE1	NW_017537771.1
PSE1	NW_017537771.1
PSE1	NW_017537771.1
PSE1	NW_017537771.1
PSE1	NW_017537771.1
PSE1	NW_017537771.1
PSE1	NW_017537771.1
PSE1	NW_017537771.1
PSE1	NW_017537771.1
PSE1	NW_017537771.1
PSE1	NW_017537771.1
PSE1	NW_017537771.1
PSE1	NW_017537771.1
PSE1	NW_017537771.1
PSE1	NW_017537772.1
PSE1	NW_017537772.1
PSE1	NW_017537772.1
PSE1	NW_017537772.1
PSE1	NW_017537772.1
PSE1	NW_017537772.1
PSE1	NW_017537772.1
PSE1	NW_017537772.1
PSE1	NW_017537772.1
PSE1	NW_017537772.1
PSE1	NW_017537772.1
PSE1	NW_017537772.1
PSE1	NW_017537772.1
PSE1	NW_017537772.1
PSE1	NW_017537772.1
PSE1	NW_017537772.1
PSE1	NW_017537772.1
PSE1	NW_017537772.1
PSE1	NW_017537772.1
PSE1	NW_017537772.1
PSE1	NW_017537772.1
PSE1	NW_017537772.1
PSE1	NW_017537772.1
PSE1	NW_017537772.1
PSE1	NW_017537772.1
PSE1	NW_017537772.1
PSE1	NW_017537772.1
PSE1	NW_017537772.1
PSE1	NW_017537772.1
PSE1	NW_017537772.1
PSE1	NW_017537772.1
PSE1	NW_017537772.1
PSE1	NW_017537772.1
PSE1	NW_017537772.1
PSE1	NW_017537772.1
PSE1	NW_017537772.1
PSE1	NW_017537772.1
PSE1	NW_017537772.1
PSE1	NW_017537772.1
PSE1	NW_017537772.1
PSE1	NW_017537772.1
PSE1	NW_017537772.1
PSE1	NW_017537772.1
PSE1	NW_017537772.1
PSE1	NW_017537772.1
PSE1	NW_017537772.1
PSE1	NW_017537772.1
PSE1	NW_017537772.1
PSE1	NW_017537772.1
PSE1	NW_017537772.1
PSE1	NW_017537772.1
PSE1	NW_017537772.1
PSE1	NW_017537772.1
PSE1	NW_017537772.1
PSE1	NW_017537772.1
PSE1	NW_017537772.1
PSE1	NW_017537772.1
PSE1	NW_017537772.1
PSE1	NW_017537772.1
PSE1	NW_017537772.1
PSE1	NW_017537772.1
PSE1	NW_017537772.1
PSE1	NW_017537772.1
PSE1	NW_017537772.1
PSE1	NW_017537772.1
PSE1	NW_017537772.1
PSE1	NW_017537772.1
PSE1	NW_017537772.1
PSE1	NW_017537772.1
PSE1	NW_017537772.1
PSE1	NW_017537772.1
PSE1	NW_017537772.1
PSE1	NW_017537772.1
PSE1	NW_017537772.1
PSE1	NW_017537772.1
PSE1	NW_017537772.1
PSE1	NW_017537772.1
PSE1	NW_017537772.1
PSE1	NW_017537772.1
PSE1	NW_017537772.1
PSE1	NW_017537772.1
PSE1	NW_017537772.1
PSE1	NW_017537772.1
PSE1	NW_017537772.1
PSE1	NW_017537772.1
PSE1	NW_017537772.1
PSE1	NW_017537772.1
PSE1	NW_017537772.1
PSE1	NW_017537772.1
PSE1	NW_017537772.1
PSE1	NW_017537772.1
PSE1	NW_017537772.1
PSE1	NW_017537772.1
PSE1	NW_017537772.1
PSE1	NW_017537772.1
PSE1	NW_017537772.1
PSE1	NW_017537772.1
PSE1	NW_017537772.1
PSE1	NW_017537772.1
PSE1	NW_017537772.1
PSE1	NW_017537772.1
PSE1	NW_017537772.1
PSE1	NW_017537772.1
PSE1	NW_017537772.1
PSE1	NW_017537772.1
PSE1	NW_017537773.1
PSE1	NW_017537773.1
PSE1	NW_017537773.1
PSE1	NW_017537773.1
PSE1	NW_017537773.1
PSE1	NW_017537773.1
PSE1	NW_017537773.1
PSE1	NW_017537773.1
PSE1	NW_017537773.1
PSE1	NW_017537773.1
PSE1	NW_017537773.1
PSE1	NW_017537773.1
PSE1	NW_017537773.1
PSE1	NW_017537773.1
PSE1	NW_017537773.1
PSE1	NW_017537773.1
PSE1	NW_017537773.1
PSE1	NW_017537773.1
PSE1	NW_017537773.1
PSE1	NW_017537773.1
PSE1	NW_017537773.1
PSE1	NW_017537773.1
PSE1	NW_017537773.1
PSE1	NW_017537773.1
PSE1	NW_017537773.1
PSE1	NW_017537773.1
PSE1	NW_017537773.1
PSE1	NW_017537773.1
PSE1	NW_017537773.1
PSE1	NW_017537773.1
PSE1	NW_017537773.1
PSE1	NW_017537773.1
PSE1	NW_017537773.1
PSE1	NW_017537773.1
PSE1	NW_017537773.1
PSE1	NW_017537773.1
PSE1	NW_017537773.1
PSE1	NW_017537773.1
PSE1	NW_017537774.1
PSE1	NW_017537774.1
PSE1	NW_017537774.1
PSE1	NW_017537774.1
PSE1	NW_017537774.1
PSE1	NW_017537774.1
PSE1	NW_017537774.1
PSE1	NW_017537774.1
PSE1	NW_017537774.1
PSE1	NW_017537774.1
PSE1	NW_017537774.1
PSE1	NW_017537774.1
PSE1	NW_017537774.1
PSE1	NW_017537774.1
PSE1	NW_017537774.1
PSE1	NW_017537774.1
PSE1	NW_017537774.1
PSE1	NW_017537774.1
PSE1	NW_017537774.1
PSE1	NW_017537775.1
PSE1	NW_017537775.1
PSE1	NW_017537775.1
PSE1	NW_017537775.1
PSE1	NW_017537775.1
PSE1	NW_017537775.1
PSE1	NW_017537775.1
PSE1	NW_017537775.1
PSE1	NW_017537775.1
PSE1	NW_017537775.1
PSE1	NW_017537775.1
PSE1	NW_017537775.1
PSE1	NW_017537775.1
PSE1	NW_017537775.1
PSE1	NW_017537775.1
PSE1	NW_017537775.1
PSE1	NW_017537775.1
PSE1	NW_017537775.1
PSE1	NW_017537775.1
PSE1	NW_017537775.1
PSE1	NW_017537775.1
PSE1	NW_017537775.1
PSE1	NW_017537775.1
PSE1	NW_017537775.1
PSE1	NW_017537775.1
PSE1	NW_017537775.1
PSE1	NW_017537775.1
PSE1	NW_017537775.1
PSE1	NW_017537775.1
PSE1	NW_017537775.1
PSE1	NW_017537775.1
PSE1	NW_017537775.1
PSE1	NW_017537775.1
PSE1	NW_017537775.1
PSE1	NW_017537775.1
PSE1	NW_017537775.1
PSE1	NW_017537775.1
PSE1	NW_017537775.1
PSE1	NW_017537775.1
PSE1	NW_017537775.1
PSE1	NW_017537775.1
PSE1	NW_017537775.1
PSE1	NW_017537775.1
PSE1	NW_017537775.1
PSE1	NW_017537775.1
PSE1	NW_017537775.1
PSE1	NW_017537775.1
PSE1	NW_017537775.1
PSE1	NW_017537775.1
PSE1	NW_017537775.1
PSE1	NW_017537775.1
PSE1	NW_017537775.1
PSE1	NW_017537775.1
PSE1	NW_017537775.1
PSE1	NW_017537775.1
PSE1	NW_017537775.1
PSE1	NW_017537775.1
PSE1	NW_017537775.1
PSE1	NW_017537775.1
PSE1	NW_017537775.1
PSE1	NW_017537775.1
PSE1	NW_017537775.1
PSE1	NW_017537775.1
PSE1	NW_017537775.1
PSE1	NW_017537775.1
PSE1	NW_017537775.1
PSE1	NW_017537775.1
PSE1	NW_017537775.1
PSE1	NW_017537775.1
PSE1	NW_017537775.1
PSE1	NW_017537775.1
PSE1	NW_017537775.1
PSE1	NW_017537775.1
PSE1	NW_017537775.1
PSE1	NW_017537775.1
PSE1	NW_017537775.1
PSE1	NW_017537775.1
PSE1	NW_017537775.1
PSE1	NW_017537776.1
PSE1	NW_017537776.1
PSE1	NW_017537776.1
PSE1	NW_017537776.1
PSE1	NW_017537776.1
PSE1	NW_017537776.1
PSE1	NW_017537776.1
PSE1	NW_017537776.1
PSE1	NW_017537776.1
PSE1	NW_017537776.1
PSE1	NW_017537776.1
PSE1	NW_017537776.1
PSE1	NW_017537776.1
PSE1	NW_017537776.1
PSE1	NW_017537776.1
PSE1	NW_017537776.1
PSE1	NW_017537776.1
PSE1	NW_017537776.1
PSE1	NW_017537776.1
PSE1	NW_017537777.1
PSE1	NW_017537777.1
PSE1	NW_017537777.1
PSE1	NW_017537777.1
PSE1	NW_017537777.1
PSE1	NW_017537777.1
PSE1	NW_017537777.1
PSE1	NW_017537777.1
PSE1	NW_017537777.1
PSE1	NW_017537777.1
PSE1	NW_017537777.1
PSE1	NW_017537777.1
PSE1	NW_017537777.1
PSE1	NW_017537777.1
PSE1	NW_017537777.1
PSE1	NW_017537777.1
PSE1	NW_017537777.1
PSE1	NW_017537777.1
PSE1	NW_017537777.1
PSE1	NW_017537777.1
PSE1	NW_017537777.1
PSE1	NW_017537777.1
PSE1	NW_017537777.1
PSE1	NW_017537777.1
PSE1	NW_017537778.1
PSE1	NW_017537778.1
PSE1	NW_017537778.1
PSE1	NW_017537778.1
PSE1	NW_017537778.1
PSE1	NW_017537778.1
PSE1	NW_017537778.1
PSE1	NW_017537778.1
PSE1	NW_017537778.1
PSE1	NW_017537778.1
PSE1	NW_017537778.1
PSE1	NW_017537778.1
PSE1	NW_017537778.1
PSE1	NW_017537778.1
PSE1	NW_017537778.1
PSE1	NW_017537778.1
PSE1	NW_017537778.1
PSE1	NW_017537778.1
PSE1	NW_017537778.1
PSE1	NW_017537778.1
PSE1	NW_017537778.1
PSE1	NW_017537778.1
PSE1	NW_017537778.1
PSE1	NW_017537778.1
PSE1	NW_017537778.1
PSE1	NW_017537778.1
PSE1	NW_017537778.1
PSE1	NW_017537778.1
PSE1	NW_017537778.1
PSE1	NW_017537778.1
PSE1	NW_017537778.1
PSE1	NW_017537778.1
PSE1	NW_017537778.1
PSE1	NW_017537778.1
PSE1	NW_017537778.1
PSE1	NW_017537778.1
PSE1	NW_017537778.1
PSE1	NW_017537778.1
PSE1	NW_017537778.1
PSE1	NW_017537778.1
PSE1	NW_017537779.1
PSE1	NW_017537779.1
PSE1	NW_017537779.1
PSE1	NW_017537779.1
PSE1	NW_017537779.1
PSE1	NW_017537779.1
PSE1	NW_017537779.1
PSE1	NW_017537779.1
PSE1	NW_017537779.1
PSE1	NW_017537780.1
PSE1	NW_017537780.1
PSE1	NW_017537780.1
PSE1	NW_017537780.1
PSE1	NW_017537780.1
PSE1	NW_017537780.1
PSE1	NW_017537780.1
PSE1	NW_017537780.1
PSE1	NW_017537780.1
PSE1	NW_017537780.1
PSE1	NW_017537780.1
PSE1	NW_017537780.1
PSE1	NW_017537780.1
PSE1	NW_017537780.1
PSE1	NW_017537780.1
PSE1	NW_017537780.1
PSE1	NW_017537780.1
PSE1	NW_017537780.1
PSE1	NW_017537780.1
PSE1	NW_017537780.1
PSE1	NW_017537780.1
PSE1	NW_017537780.1
PSE1	NW_017537780.1
PSE1	NW_017537781.1
PSE1	NW_017537781.1
PSE1	NW_017537781.1
PSE1	NW_017537781.1
PSE1	NW_017537781.1
PSE1	NW_017537781.1
PSE1	NW_017537781.1
PSE1	NW_017537781.1
PSE1	NW_017537781.1
PSE1	NW_017537781.1
PSE1	NW_017537781.1
PSE1	NW_017537781.1
PSE1	NW_017537781.1
PSE1	NW_017537781.1
PSE1	NW_017537781.1
PSE1	NW_017537781.1
PSE1	NW_017537781.1
PSE1	NW_017537781.1
PSE1	NW_017537781.1
PSE1	NW_017537781.1
PSE1	NW_017537781.1
PSE1	NW_017537781.1
PSE1	NW_017537781.1
PSE1	NW_017537781.1
PSE1	NW_017537781.1
PSE1	NW_017537781.1
PSE1	NW_017537781.1
PSE1	NW_017537781.1
PSE1	NW_017537781.1
PSE1	NW_017537781.1
PSE1	NW_017537781.1
PSE1	NW_017537781.1
PSE1	NW_017537781.1
PSE1	NW_017537781.1
PSE1	NW_017537781.1
PSE1	NW_017537781.1
PSE1	NW_017537781.1
PSE1	NW_017537781.1
PSE1	NW_017537781.1
PSE1	NW_017537781.1
PSE1	NW_017537781.1
PSE1	NW_017537781.1
PSE1	NW_017537781.1
PSE1	NW_017537781.1
PSE1	NW_017537781.1
PSE1	NW_017537781.1
PSE1	NW_017537781.1
PSE1	NW_017537781.1
PSE1	NW_017537781.1
PSE1	NW_017537781.1
PSE1	NW_017537781.1
PSE1	NW_017537781.1
PSE1	NW_017537781.1
PSE1	NW_017537781.1
PSE1	NW_017537782.1
PSE1	NW_017537782.1
PSE1	NW_017537782.1
PSE1	NW_017537782.1
PSE1	NW_017537782.1
PSE1	NW_017537782.1
PSE1	NW_017537782.1
PSE1	NW_017537782.1
PSE1	NW_017537782.1
PSE1	NW_017537782.1
PSE1	NW_017537782.1
PSE1	NW_017537782.1
PSE1	NW_017537782.1
PSE1	NW_017537782.1
PSE1	NW_017537782.1
PSE1	NW_017537782.1
PSE1	NW_017537782.1
PSE1	NW_017537783.1
PSE1	NW_017537783.1
PSE1	NW_017537783.1
PSE1	NW_017537783.1
PSE1	NW_017537783.1
PSE1	NW_017537783.1
PSE1	NW_017537783.1
PSE1	NW_017537783.1
PSE1	NW_017537783.1
PSE1	NW_017537783.1
PSE1	NW_017537783.1
PSE1	NW_017537783.1
PSE1	NW_017537783.1
PSE1	NW_017537783.1
PSE1	NW_017537783.1
PSE1	NW_017537783.1
PSE1	NW_017537783.1
PSE1	NW_017537783.1
PSE1	NW_017537783.1
PSE1	NW_017537783.1
PSE1	NW_017537783.1
PSE1	NW_017537783.1
PSE1	NW_017537783.1
PSE1	NW_017537783.1
PSE1	NW_017537783.1
PSE1	NW_017537783.1
PSE1	NW_017537783.1
PSE1	NW_017537783.1
PSE1	NW_017537783.1
PSE1	NW_017537783.1
PSE1	NW_017537783.1
PSE1	NW_017537783.1
PSE1	NW_017537783.1
PSE1	NW_017537783.1
PSE1	NW_017537783.1
PSE1	NW_017537783.1
PSE1	NW_017537783.1
PSE1	NW_017537783.1
PSE1	NW_017537783.1
PSE1	NW_017537783.1
PSE1	NW_017537783.1
PSE1	NW_017537783.1
PSE1	NW_017537783.1
PSE1	NW_017537783.1
PSE1	NW_017537783.1
PSE1	NW_017537783.1
PSE1	NW_017537783.1
PSE1	NW_017537783.1
PSE1	NW_017537783.1
PSE1	NW_017537783.1
PSE1	NW_017537783.1
PSE1	NW_017537783.1
PSE1	NW_017537783.1
PSE1	NW_017537783.1
PSE1	NW_017537783.1
PSE1	NW_017537783.1
PSE1	NW_017537783.1
PSE1	NW_017537783.1
PSE1	NW_017537783.1
PSE1	NW_017537783.1
PSE1	NW_017537783.1
PSE1	NW_017537783.1
PSE1	NW_017537783.1
PSE1	NW_017537783.1
PSE1	NW_017537783.1
PSE1	NW_017537783.1
PSE1	NW_017537783.1
PSE1	NW_017537783.1
PSE1	NW_017537784.1
PSE1	NW_017537784.1
PSE1	NW_017537784.1
PSE1	NW_017537784.1
PSE1	NW_017537784.1
PSE1	NW_017537784.1
PSE1	NW_017537784.1
PSE1	NW_017537784.1
PSE1	NW_017537784.1
PSE1	NW_017537784.1
PSE1	NW_017537784.1
PSE1	NW_017537784.1
PSE1	NW_017537784.1
PSE1	NW_017537784.1
PSE1	NW_017537784.1
PSE1	NW_017537784.1
PSE1	NW_017537784.1
PSE1	NW_017537784.1
PSE1	NW_017537784.1
PSE1	NW_017537784.1
PSE1	NW_017537784.1
PSE1	NW_017537784.1
PSE1	NW_017537784.1
PSE1	NW_017537784.1
PSE1	NW_017537784.1
PSE1	NW_017537784.1
PSE1	NW_017537784.1
PSE1	NW_017537784.1
PSE1	NW_017537784.1
PSE1	NW_017537784.1
PSE1	NW_017537784.1
PSE1	NW_017537784.1
PSE1	NW_017537784.1
PSE1	NW_017537784.1
PSE1	NW_017537784.1
PSE1	NW_017537784.1
PSE1	NW_017537784.1
PSE1	NW_017537784.1
PSE1	NW_017537784.1
PSE1	NW_017537784.1
PSE1	NW_017537784.1
PSE1	NW_017537784.1
PSE1	NW_017537784.1
PSE1	NW_017537784.1
PSE1	NW_017537784.1
PSE1	NW_017537784.1
PSE1	NW_017537784.1
PSE1	NW_017537784.1
PSE1	NW_017537784.1
PSE1	NW_017537784.1
PSE1	NW_017537784.1
PSE1	NW_017537784.1
PSE1	NW_017537784.1
PSE1	NW_017537784.1
PSE1	NW_017537784.1
PSE1	NW_017537784.1
PSE1	NW_017537784.1
PSE1	NW_017537784.1
PSE1	NW_017537784.1
PSE1	NW_017537784.1
PSE1	NW_017537784.1
PSE1	NW_017537784.1
PSE1	NW_017537784.1
PSE1	NW_017537784.1
PSE1	NW_017537784.1
PSE1	NW_017537784.1
PSE1	NW_017537784.1
PSE1	NW_017537784.1
PSE1	NW_017537784.1
PSE1	NW_017537784.1
PSE1	NW_017537784.1
PSE1	NW_017537784.1
PSE1	NW_017537784.1
PSE1	NW_017537784.1
PSE1	NW_017537784.1
PSE1	NW_017537784.1
PSE1	NW_017537784.1
PSE1	NW_017537784.1
PSE1	NW_017537784.1
PSE1	NW_017537784.1
PSE1	NW_017537784.1
PSE1	NW_017537784.1
PSE1	NW_017537784.1
PSE1	NW_017537784.1
PSE1	NW_017537784.1
PSE1	NW_017537784.1
PSE1	NW_017537784.1
PSE1	NW_017537784.1
PSE1	NW_017537784.1
PSE1	NW_017537784.1
PSE1	NW_017537784.1
PSE1	NW_017537784.1
PSE1	NW_017537785.1
PSE1	NW_017537785.1
PSE1	NW_017537785.1
PSE1	NW_017537785.1
PSE1	NW_017537785.1
PSE1	NW_017537785.1
PSE1	NW_017537785.1
PSE1	NW_017537785.1
PSE1	NW_017537785.1
PSE1	NW_017537785.1
PSE1	NW_017537785.1
PSE1	NW_017537785.1
PSE1	NW_017537785.1
PSE1	NW_017537785.1
PSE1	NW_017537785.1
PSE1	NW_017537785.1
PSE1	NW_017537785.1
PSE1	NW_017537786.1
PSE1	NW_017537786.1
PSE1	NW_017537786.1
PSE1	NW_017537786.1
PSE1	NW_017537786.1
PSE1	NW_017537786.1
PSE1	NW_017537786.1
PSE1	NW_017537786.1
PSE1	NW_017537786.1
PSE1	NW_017537786.1
PSE1	NW_017537786.1
PSE1	NW_017537786.1
PSE1	NW_017537786.1
PSE1	NW_017537786.1
PSE1	NW_017537786.1
PSE1	NW_017537786.1
PSE1	NW_017537786.1
PSE1	NW_017537786.1
PSE1	NW_017537786.1
PSE1	NW_017537786.1
PSE1	NW_017537786.1
PSE1	NW_017537786.1
PSE1	NW_017537786.1
PSE1	NW_017537786.1
PSE1	NW_017537786.1
PSE1	NW_017537786.1
PSE1	NW_017537786.1
PSE1	NW_017537786.1
PSE1	NW_017537786.1
PSE1	NW_017537786.1
PSE1	NW_017537786.1
PSE1	NW_017537786.1
PSE1	NW_017537786.1
PSE1	NW_017537786.1
PSE1	NW_017537786.1
PSE1	NW_017537786.1
PSE1	NW_017537786.1
PSE1	NW_017537786.1
PSE1	NW_017537786.1
PSE1	NW_017537786.1
PSE1	NW_017537786.1
PSE1	NW_017537786.1
PSE1	NW_017537786.1
PSE1	NW_017537786.1
PSE1	NW_017537786.1
PSE1	NW_017537786.1
PSE1	NW_017537786.1
PSE1	NW_017537786.1
PSE1	NW_017537786.1
PSE1	NW_017537786.1
PSE1	NW_017537786.1
PSE1	NW_017537786.1
PSE1	NW_017537786.1
PSE1	NW_017537786.1
PSE1	NW_017537786.1
PSE1	NW_017537786.1
PSE1	NW_017537786.1
PSE1	NW_017537786.1
PSE1	NW_017537786.1
PSE1	NW_017537786.1
PSE1	NW_017537786.1
PSE1	NW_017537786.1
PSE1	NW_017537786.1
PSE1	NW_017537786.1
PSE1	NW_017537786.1
PSE1	NW_017537786.1
PSE1	NW_017537786.1
PSE1	NW_017537786.1
PSE1	NW_017537786.1
PSE1	NW_017537786.1
PSE1	NW_017537786.1
PSE1	NW_017537786.1
PSE1	NW_017537786.1
PSE1	NW_017537786.1
PSE1	NW_017537786.1
PSE1	NW_017537786.1
PSE1	NW_017537786.1
PSE1	NW_017537786.1
PSE1	NW_017537787.1
PSE1	NW_017537787.1
PSE1	NW_017537787.1
PSE1	NW_017537787.1
PSE1	NW_017537787.1
PSE1	NW_017537787.1
PSE1	NW_017537787.1
PSE1	NW_017537787.1
PSE1	NW_017537787.1
PSE1	NW_017537787.1
PSE1	NW_017537787.1
PSE1	NW_017537788.1
PSE1	NW_017537788.1
PSE1	NW_017537788.1
PSE1	NW_017537788.1
PSE1	NW_017537788.1
PSE1	NW_017537788.1
PSE1	NW_017537788.1
PSE1	NW_017537788.1
PSE1	NW_017537788.1
PSE1	NW_017537788.1
PSE1	NW_017537788.1
PSE1	NW_017537788.1
PSE1	NW_017537788.1
PSE1	NW_017537788.1
PSE1	NW_017537788.1
PSE1	NW_017537788.1
PSE1	NW_017537788.1
PSE1	NW_017537788.1
PSE1	NW_017537788.1
PSE1	NW_017537788.1
PSE1	NW_017537788.1
PSE1	NW_017537788.1
PSE1	NW_017537788.1
PSE1	NW_017537788.1
PSE1	NW_017537788.1
PSE1	NW_017537788.1
PSE1	NW_017537788.1
PSE1	NW_017537788.1
PSE1	NW_017537788.1
PSE1	NW_017537788.1
PSE1	NW_017537788.1
PSE1	NW_017537788.1
PSE1	NW_017537788.1
PSE1	NW_017537788.1
PSE1	NW_017537788.1
PSE1	NW_017537788.1
PSE1	NW_017537788.1
PSE1	NW_017537788.1
PSE1	NW_017537788.1
PSE1	NW_017537788.1
PSE1	NW_017537788.1
PSE1	NW_017537788.1
PSE1	NW_017537788.1
PSE1	NW_017537788.1
PSE1	NW_017537788.1
PSE1	NW_017537788.1
PSE1	NW_017537788.1
PSE1	NW_017537788.1
PSE1	NW_017537788.1
PSE1	NW_017537788.1
PSE1	NW_017537788.1
PSE1	NW_017537788.1
PSE1	NW_017537788.1
PSE1	NW_017537788.1
PSE1	NW_017537788.1
PSE1	NW_017537788.1
PSE1	NW_017537788.1
PSE1	NW_017537788.1
PSE1	NW_017537788.1
PSE1	NW_017537788.1
PSE1	NW_017537788.1
PSE1	NW_017537788.1
PSE1	NW_017537788.1
PSE1	NW_017537788.1
PSE1	NW_017537788.1
PSE1	NW_017537788.1
PSE1	NW_017537788.1
PSE1	NW_017537788.1
PSE1	NW_017537788.1
PSE1	NW_017537788.1
PSE1	NW_017537788.1
PSE1	NW_017537788.1
PSE1	NW_017537788.1
PSE1	NW_017537788.1
PSE1	NW_017537788.1
PSE1	NW_017537788.1
PSE1	NW_017537788.1
PSE1	NW_017537788.1
PSE1	NW_017537788.1
PSE1	NW_017537788.1
PSE1	NW_017537788.1
PSE1	NW_017537788.1
PSE1	NW_017537788.1
PSE1	NW_017537788.1
PSE1	NW_017537788.1
PSE1	NW_017537788.1
PSE1	NW_017537788.1
PSE1	NW_017537788.1
PSE1	NW_017537788.1
PSE1	NW_017537788.1
PSE1	NW_017537788.1
PSE1	NW_017537788.1
PSE1	NW_017537788.1
PSE1	NW_017537788.1
PSE1	NW_017537788.1
PSE1	NW_017537788.1
PSE1	NW_017537788.1
PSE1	NW_017537788.1
PSE1	NW_017537788.1
PSE1	NW_017537788.1
PSE1	NW_017537788.1
PSE1	NW_017537788.1
PSE1	NW_017537788.1
PSE1	NW_017537788.1
PSE1	NW_017537788.1
PSE1	NW_017537789.1
PSE1	NW_017537789.1
PSE1	NW_017537789.1
PSE1	NW_017537789.1
PSE1	NW_017537789.1
PSE1	NW_017537789.1
PSE1	NW_017537789.1
PSE1	NW_017537789.1
PSE1	NW_017537789.1
PSE1	NW_017537789.1
PSE1	NW_017537789.1
PSE1	NW_017537789.1
PSE1	NW_017537789.1
PSE1	NW_017537789.1
PSE1	NW_017537789.1
PSE1	NW_017537789.1
PSE1	NW_017537789.1
PSE1	NW_017537789.1
PSE1	NW_017537789.1
PSE1	NW_017537789.1
PSE1	NW_017537789.1
PSE1	NW_017537789.1
PSE1	NW_017537789.1
PSE1	NW_017537789.1
PSE1	NW_017537789.1
PSE1	NW_017537789.1
PSE1	NW_017537789.1
PSE1	NW_017537789.1
PSE1	NW_017537789.1
PSE1	NW_017537789.1
PSE1	NW_017537789.1
PSE1	NW_017537789.1
PSE1	NW_017537789.1
PSE1	NW_017537789.1
PSE1	NW_017537789.1
PSE1	NW_017537790.1
PSE1	NW_017537790.1
PSE1	NW_017537790.1
PSE1	NW_017537790.1
PSE1	NW_017537790.1
PSE1	NW_017537790.1
PSE1	NW_017537790.1
PSE1	NW_017537790.1
PSE1	NW_017537790.1
PSE1	NW_017537790.1
PSE1	NW_017537790.1
PSE1	NW_017537790.1
PSE1	NW_017537790.1
PSE1	NW_017537790.1
PSE1	NW_017537790.1
PSE1	NW_017537790.1
PSE1	NW_017537790.1
PSE1	NW_017537790.1
PSE1	NW_017537790.1
PSE1	NW_017537790.1
PSE1	NW_017537790.1
PSE1	NW_017537790.1
PSE1	NW_017537790.1
PSE1	NW_017537790.1
PSE1	NW_017537790.1
PSE1	NW_017537790.1
PSE1	NW_017537790.1
PSE1	NW_017537790.1
PSE1	NW_017537790.1
PSE1	NW_017537790.1
PSE1	NW_017537790.1
PSE1	NW_017537790.1
PSE1	NW_017537790.1
PSE1	NW_017537790.1
PSE1	NW_017537790.1
PSE1	NW_017537790.1
PSE1	NW_017537790.1
PSE1	NW_017537790.1
PSE1	NW_017537790.1
PSE1	NW_017537790.1
PSE1	NW_017537790.1
PSE1	NW_017537790.1
PSE1	NW_017537790.1
PSE1	NW_017537790.1
PSE1	NW_017537790.1
PSE1	NW_017537790.1
PSE1	NW_017537790.1
PSE1	NW_017537790.1
PSE1	NW_017537790.1
PSE1	NW_017537790.1
PSE1	NW_017537790.1
PSE1	NW_017537790.1
PSE1	NW_017537790.1
PSE1	NW_017537790.1
PSE1	NW_017537790.1
PSE1	NW_017537790.1
PSE1	NW_017537790.1
PSE1	NW_017537790.1
PSE1	NW_017537790.1
PSE1	NW_017537790.1
PSE1	NW_017537790.1
PSE1	NW_017537790.1
PSE1	NW_017537790.1
PSE1	NW_017537790.1
PSE1	NW_017537790.1
PSE1	NW_017537790.1
PSE1	NW_017537790.1
PSE1	NW_017537790.1
PSE1	NW_017537790.1
PSE1	NW_017537790.1
PSE1	NW_017537790.1
PSE1	NW_017537790.1
PSE1	NW_017537790.1
PSE1	NW_017537790.1
PSE1	NW_017537790.1
PSE1	NW_017537790.1
PSE1	NW_017537790.1
PSE1	NW_017537790.1
PSE1	NW_017537790.1
PSE1	NW_017537790.1
PSE1	NW_017537790.1
PSE1	NW_017537790.1
PSE1	NW_017537790.1
PSE1	NW_017537790.1
PSE1	NW_017537790.1
PSE1	NW_017537790.1
PSE1	NW_017537790.1
PSE1	NW_017537790.1
PSE1	NW_017537790.1
PSE1	NW_017537790.1
PSE1	NW_017537790.1
PSE1	NW_017537790.1
PSE1	NW_017537790.1
PSE1	NW_017537790.1
PSE1	NW_017537790.1
PSE1	NW_017537790.1
PSE1	NW_017537790.1
PSE1	NW_017537790.1
PSE1	NW_017537790.1
PSE1	NW_017537790.1
PSE1	NW_017537790.1
PSE1	NW_017537790.1
PSE1	NW_017537790.1
PSE1	NW_017537790.1
PSE1	NW_017537790.1
PSE1	NW_017537790.1
PSE1	NW_017537790.1
PSE1	NW_017537790.1
PSE1	NW_017537790.1
PSE1	NW_017537790.1
PSE1	NW_017537790.1
PSE1	NW_017537790.1
PSE1	NW_017537790.1
PSE1	NW_017537790.1
PSE1	NW_017537790.1
PSE1	NW_017537790.1
PSE1	NW_017537790.1
PSE1	NW_017537791.1
PSE1	NW_017537791.1
PSE1	NW_017537791.1
PSE1	NW_017537791.1
PSE1	NW_017537791.1
PSE1	NW_017537791.1
PSE1	NW_017537791.1
PSE1	NW_017537791.1
PSE1	NW_017537791.1
PSE1	NW_017537791.1
PSE1	NW_017537791.1
PSE1	NW_017537791.1
PSE1	NW_017537791.1
PSE1	NW_017537791.1
PSE1	NW_017537791.1
PSE1	NW_017537791.1
PSE1	NW_017537791.1
PSE1	NW_017537791.1
PSE1	NW_017537791.1
PSE1	NW_017537791.1
PSE1	NW_017537791.1
PSE1	NW_017537791.1
PSE1	NW_017537791.1
PSE1	NW_017537791.1
PSE1	NW_017537791.1
PSE1	NW_017537791.1
PSE1	NW_017537791.1
PSE1	NW_017537791.1
PSE1	NW_017537791.1
PSE1	NW_017537791.1
PSE1	NW_017537791.1
PSE1	NW_017537791.1
PSE1	NW_017537791.1
PSE1	NW_017537791.1
PSE1	NW_017537791.1
PSE1	NW_017537791.1
PSE1	NW_017537791.1
PSE1	NW_017537791.1
PSE1	NW_017537791.1
PSE1	NW_017537791.1
PSE1	NW_017537791.1
PSE1	NW_017537791.1
PSE1	NW_017537791.1
PSE1	NW_017537791.1
PSE1	NW_017537791.1
PSE1	NW_017537791.1
PSE1	NW_017537791.1
PSE1	NW_017537791.1
PSE1	NW_017537791.1
PSE1	NW_017537791.1
PSE1	NW_017537791.1
PSE1	NW_017537791.1
PSE1	NW_017537791.1
PSE1	NW_017537791.1
PSE1	NW_017537791.1
PSE1	NW_017537791.1
PSE1	NW_017537791.1
PSE1	NW_017537791.1
PSE1	NW_017537791.1
PSE1	NW_017537791.1
PSE1	NW_017537791.1
PSE1	NW_017537791.1
PSE1	NW_017537791.1
PSE1	NW_017537791.1
PSE1	NW_017537791.1
PSE1	NW_017537791.1
PSE1	NW_017537791.1
PSE1	NW_017537791.1
PSE1	NW_017537791.1
PSE1	NW_017537791.1
PSE1	NW_017537791.1
PSE1	NW_017537791.1
PSE1	NW_017537791.1
PSE1	NW_017537791.1
PSE1	NW_017537791.1
PSE1	NW_017537791.1
PSE1	NW_017537791.1
PSE1	NW_017537791.1
PSE1	NW_017537791.1
PSE1	NW_017537791.1
PSE1	NW_017537791.1
PSE1	NW_017537791.1
PSE1	NW_017537791.1
PSE1	NW_017537792.1
PSE1	NW_017537793.1
PSE1	NW_017537793.1
PSE1	NW_017537793.1
PSE1	NW_017537793.1
PSE1	NW_017537793.1
PSE1	NW_017537793.1
PSE1	NW_017537793.1
PSE1	NW_017537793.1
PSE1	NW_017537793.1
PSE1	NW_017537793.1
PSE1	NW_017537793.1
PSE1	NW_017537793.1
PSE1	NW_017537793.1
PSE1	NW_017537793.1
PSE1	NW_017537793.1
PSE1	NW_017537793.1
PSE1	NW_017537793.1
PSE1	NW_017537793.1
PSE1	NW_017537793.1
PSE1	NW_017537793.1
PSE1	NW_017537793.1
PSE1	NW_017537793.1
PSE1	NW_017537793.1
PSE1	NW_017537793.1
PSE1	NW_017537793.1
PSE1	NW_017537793.1
PSE1	NW_017537793.1
PSE1	NW_017537793.1
PSE1	NW_017537793.1
PSE1	NW_017537793.1
PSE1	NW_017537793.1
PSE1	NW_017537793.1
PSE1	NW_017537793.1
PSE1	NW_017537793.1
PSE1	NW_017537793.1
PSE1	NW_017537793.1
PSE1	NW_017537793.1
PSE1	NW_017537793.1
PSE1	NW_017537793.1
PSE1	NW_017537793.1
PSE1	NW_017537793.1
PSE1	NW_017537793.1
PSE1	NW_017537793.1
PSE1	NW_017537793.1
PSE1	NW_017537793.1
PSE1	NW_017537793.1
PSE1	NW_017537793.1
PSE1	NW_017537793.1
PSE1	NW_017537793.1
PSE1	NW_017537793.1
PSE1	NW_017537793.1
PSE1	NW_017537793.1
PSE1	NW_017537793.1
PSE1	NW_017537793.1
PSE1	NW_017537793.1
PSE1	NW_017537793.1
PSE1	NW_017537793.1
PSE1	NW_017537793.1
PSE1	NW_017537793.1
PSE1	NW_017537793.1
PSE1	NW_017537793.1
PSE1	NW_017537793.1
PSE1	NW_017537793.1
PSE1	NW_017537793.1
PSE1	NW_017537793.1
PSE1	NW_017537793.1
PSE1	NW_017537793.1
PSE1	NW_017537793.1
PSE1	NW_017537793.1
PSE1	NW_017537793.1
PSE1	NW_017537793.1
PSE1	NW_017537793.1
PSE1	NW_017537793.1
PSE1	NW_017537793.1
PSE1	NW_017537793.1
PSE1	NW_017537793.1
PSE1	NW_017537793.1
PSE1	NW_017537793.1
PSE1	NW_017537793.1
PSE1	NW_017537793.1
PSE1	NW_017537793.1
PSE1	NW_017537793.1
PSE1	NW_017537793.1
PSE1	NW_017537793.1
PSE1	NW_017537793.1
PSE1	NW_017537793.1
PSE1	NW_017537793.1
PSE1	NW_017537793.1
PSE1	NW_017537793.1
PSE1	NW_017537793.1
PSE1	NW_017537794.1
PSE1	NW_017537794.1
PSE1	NW_017537794.1
PSE1	NW_017537794.1
PSE1	NW_017537794.1
PSE1	NW_017537794.1
PSE1	NW_017537794.1
PSE1	NW_017537794.1
PSE1	NW_017537794.1
PSE1	NW_017537794.1
PSE1	NW_017537794.1
PSE1	NW_017537794.1
PSE1	NW_017537794.1
PSE1	NW_017537794.1
PSE1	NW_017537794.1
PSE1	NW_017537794.1
PSE1	NW_017537794.1
PSE1	NW_017537794.1
PSE1	NW_017537794.1
PSE1	NW_017537794.1
PSE1	NW_017537794.1
PSE1	NW_017537794.1
PSE1	NW_017537794.1
PSE1	NW_017537794.1
PSE1	NW_017537794.1
PSE1	NW_017537794.1
PSE1	NW_017537794.1
PSE1	NW_017537794.1
PSE1	NW_017537794.1
PSE1	NW_017537794.1
PSE1	NW_017537794.1
PSE1	NW_017537794.1
PSE1	NW_017537794.1
PSE1	NW_017537794.1
PSE1	NW_017537794.1
PSE1	NW_017537794.1
PSE1	NW_017537794.1
PSE1	NW_017537794.1
PSE1	NW_017537794.1
PSE1	NW_017537794.1
PSE1	NW_017537795.1
PSE1	NW_017537795.1
PSE1	NW_017537795.1
PSE1	NW_017537795.1
PSE1	NW_017537795.1
PSE1	NW_017537795.1
PSE1	NW_017537795.1
PSE1	NW_017537795.1
PSE1	NW_017537795.1
PSE1	NW_017537795.1
PSE1	NW_017537795.1
PSE1	NW_017537795.1
PSE1	NW_017537795.1
PSE1	NW_017537795.1
PSE1	NW_017537795.1
PSE1	NW_017537795.1
PSE1	NW_017537795.1
PSE1	NW_017537795.1
PSE1	NW_017537795.1
PSE1	NW_017537795.1
PSE1	NW_017537795.1
PSE1	NW_017537795.1
PSE1	NW_017537795.1
PSE1	NW_017537795.1
PSE1	NW_017537795.1
PSE1	NW_017537795.1
PSE1	NW_017537795.1
PSE1	NW_017537795.1
PSE1	NW_017537795.1
PSE1	NW_017537795.1
PSE1	NW_017537795.1
PSE1	NW_017537795.1
PSE1	NW_017537795.1
PSE1	NW_017537795.1
PSE1	NW_017537795.1
PSE1	NW_017537795.1
PSE1	NW_017537795.1
PSE1	NW_017537795.1
PSE1	NW_017537795.1
PSE1	NW_017537795.1
PSE1	NW_017537795.1
PSE1	NW_017537795.1
PSE1	NW_017537795.1
PSE1	NW_017537795.1
PSE1	NW_017537795.1
PSE1	NW_017537795.1
PSE1	NW_017537795.1
PSE1	NW_017537795.1
PSE1	NW_017537795.1
PSE1	NW_017537795.1
PSE1	NW_017537795.1
PSE1	NW_017537795.1
PSE1	NW_017537795.1
PSE1	NW_017537795.1
PSE1	NW_017537795.1
PSE1	NW_017537795.1
PSE1	NW_017537795.1
PSE1	NW_017537795.1
PSE1	NW_017537795.1
PSE1	NW_017537795.1
PSE1	NW_017537795.1
PSE1	NW_017537795.1
PSE1	NW_017537795.1
PSE1	NW_017537795.1
PSE1	NW_017537795.1
PSE1	NW_017537795.1
PSE1	NW_017537795.1
PSE1	NW_017537795.1
PSE1	NW_017537795.1
PSE1	NW_017537795.1
PSE1	NW_017537795.1
PSE1	NW_017537795.1
PSE1	NW_017537795.1
PSE1	NW_017537795.1
PSE1	NW_017537795.1
PSE1	NW_017537795.1
PSE1	NW_017537795.1
PSE1	NW_017537795.1
PSE1	NW_017537795.1
PSE1	NW_017537795.1
PSE1	NW_017537795.1
PSE1	NW_017537795.1
PSE1	NW_017537795.1
PSE1	NW_017537795.1
PSE1	NW_017537795.1
PSE1	NW_017537795.1
PSE1	NW_017537795.1
PSE1	NW_017537795.1
PSE1	NW_017537795.1
PSE1	NW_017537795.1
PSE1	NW_017537795.1
PSE1	NW_017537796.1
PSE1	NW_017537796.1
PSE1	NW_017537796.1
PSE1	NW_017537796.1
PSE1	NW_017537796.1
PSE1	NW_017537796.1
PSE1	NW_017537796.1
PSE1	NW_017537796.1
PSE1	NW_017537796.1
PSE1	NW_017537796.1
PSE1	NW_017537796.1
PSE1	NW_017537796.1
PSE1	NW_017537796.1
PSE1	NW_017537796.1
PSE1	NW_017537796.1
PSE1	NW_017537796.1
PSE1	NW_017537796.1
PSE1	NW_017537797.1
PSE1	NW_017537797.1
PSE1	NW_017537797.1
PSE1	NW_017537797.1
PSE1	NW_017537797.1
PSE1	NW_017537797.1
PSE1	NW_017537797.1
PSE1	NW_017537797.1
PSE1	NW_017537797.1
PSE1	NW_017537797.1
PSE1	NW_017537797.1
PSE1	NW_017537797.1
PSE1	NW_017537797.1
PSE1	NW_017537797.1
PSE1	NW_017537797.1
PSE1	NW_017537797.1
PSE1	NW_017537797.1
PSE1	NW_017537797.1
PSE1	NW_017537797.1
PSE1	NW_017537797.1
PSE1	NW_017537797.1
PSE1	NW_017537797.1
PSE1	NW_017537797.1
PSE1	NW_017537797.1
PSE1	NW_017537797.1
PSE1	NW_017537797.1
PSE1	NW_017537797.1
PSE1	NW_017537797.1
PSE1	NW_017537797.1
PSE1	NW_017537797.1
PSE1	NW_017537797.1
PSE1	NW_017537797.1
PSE1	NW_017537797.1
PSE1	NW_017537797.1
PSE1	NW_017537797.1
PSE1	NW_017537797.1
PSE1	NW_017537797.1
PSE1	NW_017537797.1
PSE1	NW_017537797.1
PSE1	NW_017537797.1
PSE1	NW_017537797.1
PSE1	NW_017537797.1
PSE1	NW_017537797.1
PSE1	NW_017537797.1
PSE1	NW_017537797.1
PSE1	NW_017537797.1
PSE1	NW_017537797.1
PSE1	NW_017537797.1
PSE1	NW_017537797.1
PSE1	NW_017537797.1
PSE1	NW_017537797.1
PSE1	NW_017537798.1
PSE1	NW_017537798.1
PSE1	NW_017537798.1
PSE1	NW_017537798.1
PSE1	NW_017537798.1
PSE1	NW_017537798.1
PSE1	NW_017537799.1
PSE1	NW_017537799.1
PSE1	NW_017537799.1
PSE1	NW_017537799.1
PSE1	NW_017537799.1
PSE1	NW_017537800.1
PSE1	NW_017537800.1
PSE1	NW_017537800.1
PSE1	NW_017537800.1
PSE1	NW_017537800.1
PSE1	NW_017537800.1
PSE1	NW_017537800.1
PSE1	NW_017537800.1
PSE1	NW_017537800.1
PSE1	NW_017537800.1
PSE1	NW_017537800.1
PSE1	NW_017537800.1
PSE1	NW_017537800.1
PSE1	NW_017537800.1
PSE1	NW_017537800.1
PSE1	NW_017537800.1
PSE1	NW_017537800.1
PSE1	NW_017537800.1
PSE1	NW_017537800.1
PSE1	NW_017537800.1
PSE1	NW_017537800.1
PSE1	NW_017537800.1
PSE1	NW_017537800.1
PSE1	NW_017537800.1
PSE1	NW_017537800.1
PSE1	NW_017537800.1
PSE1	NW_017537800.1
PSE1	NW_017537800.1
PSE1	NW_017537800.1
PSE1	NW_017537800.1
PSE1	NW_017537800.1
PSE1	NW_017537800.1
PSE1	NW_017537800.1
PSE1	NW_017537800.1
PSE1	NW_017537800.1
PSE1	NW_017537800.1
PSE1	NW_017537800.1
PSE1	NW_017537800.1
PSE1	NW_017537800.1
PSE1	NW_017537800.1
PSE1	NW_017537800.1
PSE1	NW_017537800.1
PSE1	NW_017537800.1
PSE1	NW_017537800.1
PSE1	NW_017537800.1
PSE1	NW_017537800.1
PSE1	NW_017537800.1
PSE1	NW_017537800.1
PSE1	NW_017537800.1
PSE1	NW_017537800.1
PSE1	NW_017537800.1
PSE1	NW_017537800.1
PSE1	NW_017537800.1
PSE1	NW_017537800.1
PSE1	NW_017537800.1
PSE1	NW_017537800.1
PSE1	NW_017537800.1
PSE1	NW_017537800.1
PSE1	NW_017537800.1
PSE1	NW_017537800.1
PSE1	NW_017537800.1
PSE1	NW_017537800.1
PSE1	NW_017537800.1
PSE1	NW_017537800.1
PSE1	NW_017537800.1
PSE1	NW_017537800.1
PSE1	NW_017537800.1
PSE1	NW_017537800.1
PSE1	NW_017537800.1
PSE1	NW_017537800.1
PSE1	NW_017537800.1
PSE1	NW_017537800.1
PSE1	NW_017537801.1
PSE1	NW_017537801.1
PSE1	NW_017537801.1
PSE1	NW_017537801.1
PSE1	NW_017537801.1
PSE1	NW_017537801.1
PSE1	NW_017537801.1
PSE1	NW_017537801.1
PSE1	NW_017537801.1
PSE1	NW_017537801.1
PSE1	NW_017537801.1
PSE1	NW_017537801.1
PSE1	NW_017537801.1
PSE1	NW_017537801.1
PSE1	NW_017537801.1
PSE1	NW_017537801.1
PSE1	NW_017537801.1
PSE1	NW_017537801.1
PSE1	NW_017537801.1
PSE1	NW_017537801.1
PSE1	NW_017537801.1
PSE1	NW_017537801.1
PSE1	NW_017537801.1
PSE1	NW_017537801.1
PSE1	NW_017537801.1
PSE1	NW_017537801.1
PSE1	NW_017537801.1
PSE1	NW_017537801.1
PSE1	NW_017537801.1
PSE1	NW_017537801.1
PSE1	NW_017537801.1
PSE1	NW_017537801.1
PSE1	NW_017537801.1
PSE1	NW_017537801.1
PSE1	NW_017537801.1
PSE1	NW_017537801.1
PSE1	NW_017537801.1
PSE1	NW_017537801.1
PSE1	NW_017537801.1
PSE1	NW_017537801.1
PSE1	NW_017537801.1
PSE1	NW_017537801.1
PSE1	NW_017537801.1
PSE1	NW_017537801.1
PSE1	NW_017537801.1
PSE1	NW_017537801.1
PSE1	NW_017537801.1
PSE1	NW_017537802.1
PSE1	NW_017537802.1
PSE1	NW_017537802.1
PSE1	NW_017537802.1
PSE1	NW_017537802.1
PSE1	NW_017537802.1
PSE1	NW_017537802.1
PSE1	NW_017537802.1
PSE1	NW_017537802.1
PSE1	NW_017537802.1
PSE1	NW_017537802.1
PSE1	NW_017537802.1
PSE1	NW_017537802.1
PSE1	NW_017537802.1
PSE1	NW_017537802.1
PSE1	NW_017537802.1
PSE1	NW_017537802.1
PSE1	NW_017537802.1
PSE1	NW_017537802.1
PSE1	NW_017537802.1
PSE1	NW_017537802.1
PSE1	NW_017537802.1
PSE1	NW_017537802.1
PSE1	NW_017537802.1
PSE1	NW_017537802.1
PSE1	NW_017537802.1
PSE1	NW_017537802.1
PSE1	NW_017537802.1
PSE1	NW_017537802.1
PSE1	NW_017537802.1
PSE1	NW_017537802.1
PSE1	NW_017537802.1
PSE1	NW_017537802.1
PSE1	NW_017537802.1
PSE1	NW_017537802.1
PSE1	NW_017537802.1
PSE1	NW_017537803.1
PSE1	NW_017537803.1
PSE1	NW_017537803.1
PSE1	NW_017537803.1
PSE1	NW_017537803.1
PSE1	NW_017537803.1
PSE1	NW_017537803.1
PSE1	NW_017537803.1
PSE1	NW_017537803.1
PSE1	NW_017537803.1
PSE1	NW_017537803.1
PSE1	NW_017537803.1
PSE1	NW_017537803.1
PSE1	NW_017537803.1
PSE1	NW_017537803.1
PSE1	NW_017537803.1
PSE1	NW_017537803.1
PSE1	NW_017537803.1
PSE1	NW_017537803.1
PSE1	NW_017537803.1
PSE1	NW_017537803.1
PSE1	NW_017537803.1
PSE1	NW_017537803.1
PSE1	NW_017537803.1
PSE1	NW_017537803.1
PSE1	NW_017537803.1
PSE1	NW_017537803.1
PSE1	NW_017537803.1
PSE1	NW_017537803.1
PSE1	NW_017537803.1
PSE1	NW_017537803.1
PSE1	NW_017537803.1
PSE1	NW_017537803.1
PSE1	NW_017537803.1
PSE1	NW_017537803.1
PSE1	NW_017537803.1
PSE1	NW_017537803.1
PSE1	NW_017537803.1
PSE1	NW_017537803.1
PSE1	NW_017537803.1
PSE1	NW_017537804.1
PSE1	NW_017537804.1
PSE1	NW_017537804.1
PSE1	NW_017537804.1
PSE1	NW_017537804.1
PSE1	NW_017537804.1
PSE1	NW_017537804.1
PSE1	NW_017537804.1
PSE1	NW_017537804.1
PSE1	NW_017537804.1
PSE1	NW_017537804.1
PSE1	NW_017537804.1
PSE1	NW_017537804.1
PSE1	NW_017537804.1
PSE1	NW_017537804.1
PSE1	NW_017537804.1
PSE1	NW_017537804.1
PSE1	NW_017537804.1
PSE1	NW_017537804.1
PSE1	NW_017537804.1
PSE1	NW_017537805.1
PSE1	NW_017537805.1
PSE1	NW_017537805.1
PSE1	NW_017537805.1
PSE1	NW_017537805.1
PSE1	NW_017537805.1
PSE1	NW_017537805.1
PSE1	NW_017537805.1
PSE1	NW_017537805.1
PSE1	NW_017537805.1
PSE1	NW_017537805.1
PSE1	NW_017537806.1
PSE1	NW_017537806.1
PSE1	NW_017537806.1
PSE1	NW_017537806.1
PSE1	NW_017537806.1
PSE1	NW_017537806.1
PSE1	NW_017537806.1
PSE1	NW_017537806.1
PSE1	NW_017537806.1
PSE1	NW_017537806.1
PSE1	NW_017537806.1
PSE1	NW_017537806.1
PSE1	NW_017537806.1
PSE1	NW_017537806.1
PSE1	NW_017537806.1
PSE1	NW_017537806.1
PSE1	NW_017537806.1
PSE1	NW_017537806.1
PSE1	NW_017537806.1
PSE1	NW_017537806.1
PSE1	NW_017537806.1
PSE1	NW_017537806.1
PSE1	NW_017537806.1
PSE1	NW_017537806.1
PSE1	NW_017537807.1
PSE1	NW_017537807.1
PSE1	NW_017537807.1
PSE1	NW_017537807.1
PSE1	NW_017537807.1
PSE1	NW_017537807.1
PSE1	NW_017537807.1
PSE1	NW_017537807.1
PSE1	NW_017537807.1
PSE1	NW_017537807.1
PSE1	NW_017537807.1
PSE1	NW_017537807.1
PSE1	NW_017537807.1
PSE1	NW_017537807.1
PSE1	NW_017537807.1
PSE1	NW_017537807.1
PSE1	NW_017537807.1
PSE1	NW_017537807.1
PSE1	NW_017537807.1
PSE1	NW_017537807.1
PSE1	NW_017537807.1
PSE1	NW_017537807.1
PSE1	NW_017537807.1
PSE1	NW_017537807.1
PSE1	NW_017537807.1
PSE1	NW_017537807.1
PSE1	NW_017537807.1
PSE1	NW_017537807.1
PSE1	NW_017537807.1
PSE1	NW_017537807.1
PSE1	NW_017537807.1
PSE1	NW_017537807.1
PSE1	NW_017537807.1
PSE1	NW_017537807.1
PSE1	NW_017537807.1
PSE1	NW_017537807.1
PSE1	NW_017537807.1
PSE1	NW_017537807.1
PSE1	NW_017537807.1
PSE1	NW_017537807.1
PSE1	NW_017537807.1
PSE1	NW_017537807.1
PSE1	NW_017537807.1
PSE1	NW_017537807.1
PSE1	NW_017537807.1
PSE1	NW_017537807.1
PSE1	NW_017537807.1
PSE1	NW_017537807.1
PSE1	NW_017537807.1
[truncated: 63,536 more rows]
