# Supplementary material for: Combined QTL and Genome Scan Analyses With the Help of 2b-RAD Identify Growth-Associated Genetic Markers in a New Fast-Growing Carp Strain
Source: Front Genet. 2018 Dec 7;9:592. doi: 10.3389/fgene.2018.00592 (PMC6293859; doi:10.3389/fgene.2018.00592)
Supplement: Supplementary file 5 [file Table_5.xls]

## Sheet: Sheet1
Classes of functional genes	Genes
nervous system	Neurexin-1a-like (NRXN 1a)
nervous system	MAM domain-containing glycosylphosphatidylinositol anchor protein 2-like (MDGA2)
nervous system	SH3 and multiple ankyrin repeat domains protein 1-like (SHANK2)
signal regulation pathways	YEATS domain-containing 2 (YEATS2)
signal regulation pathways	nuclear envelope integral membrane protein 2-like (NEMP1)
signal regulation pathways	Janus kinase 1 (JAK1)
signal regulation pathways	signal-induced proliferation-associated 1-like protein 3 (SIPA1L3)
signal regulation pathways	guanine nucleotide-binding protein G(o) subunit alpha-like (GOA-1)
signal regulation pathways	cAMP-dependent protein kinase type I-beta regulatory subunit-like (PRKAR1B)
metabolism	brain-derived neurotrophic factor-like (BDNF)
metabolism	VIP36-like protein (LMAN2L)
metabolism	T-cell surface glycoprotein CD5-like (CD5)
metabolism	matrix metalloproteinase-16-like (MMP16)
metabolism	phosphoribosyl transferase domain containing protein 1-like (PRTFDC1)
